# Supplementary material for: A Zero-Dimensional Zn(II)-Based Organic–Inorganic Hybrid Metal Halide with Blue-Green Emission for White Light-Emitting Diode Application
Source: Molecules. 2026 Jun 13;31(12):2082. doi: 10.3390/molecules31122082 (PMC13305100; doi:10.3390/molecules31122082)
Supplement: Supplementary file 1 [file molecules-31-02082-s001.zip]

Archive with 3 entries (3 files):
- 240124_C6_0m.cif
- 240124_C6_0m_cifreport.pdf
- Supporting information.pdf
