# Supplementary material for: A Zero-Dimensional Zn(II)-Based Organic–Inorganic Hybrid Metal Halide with Blue-Green Emission for White Light-Emitting Diode Application
Source: Molecules. 2026 Jun 13;31(12):2082. doi: 10.3390/molecules31122082 (PMC13305100; doi:10.3390/molecules31122082)
Supplement: Supplementary file 1 [file molecules-31-02082-s001.zip › 240124_C6_0m.cif]

data_240124_c6_0m
_audit_creation_date               2025-02-24
_audit_creation_method
;
Olex2 1.5
(compiled 2021.08.20 svn.r13c46975 for OlexSys, GUI svn.r6396)
;
_shelx_SHELXL_version_number       '2018/3'
_audit_contact_author_address      ?
_audit_contact_author_email        ?
_audit_contact_author_name         ''
_audit_contact_author_phone        ?
_publ_contact_author_id_orcid      ?
_publ_section_references
;
Dolomanov, O.V., Bourhis, L.J., Gildea, R.J, Howard, J.A.K. & Puschmann, H.
 (2009), J. Appl. Cryst. 42, 339-341.

Sheldrick, G.M. (2015). Acta Cryst. A71, 3-8.

Sheldrick, G.M. (2015). Acta Cryst. C71, 3-8.
;
_chemical_name_common              ?
_chemical_name_systematic          ?
_chemical_formula_moiety           'Br, Br4 Zn, C8 H23 N4, H2 O'
_chemical_formula_sum              'C8 H25 Br5 N4 O Zn'
_chemical_formula_weight           658.24
_chemical_absolute_configuration   ?
_chemical_melting_point            ?
loop_
  _atom_type_symbol
  _atom_type_description
  _atom_type_scat_dispersion_real
  _atom_type_scat_dispersion_imag
  _atom_type_scat_source
 'C' 'C' 0.0033 0.0016 'International Tables Vol C Tables 4.2.6.8 and 6.1.1.4'
 'H' 'H' 0.0000 0.0000 'International Tables Vol C Tables 4.2.6.8 and 6.1.1.4'
 'Br' 'Br' -0.2901 2.4595
 'International Tables Vol C Tables 4.2.6.8 and 6.1.1.4'
 'N' 'N' 0.0061 0.0033 'International Tables Vol C Tables 4.2.6.8 and 6.1.1.4'
 'O' 'O' 0.0106 0.0060 'International Tables Vol C Tables 4.2.6.8 and 6.1.1.4'
 'Zn' 'Zn' 0.2839 1.4301 'International Tables Vol C Tables 4.2.6.8 and 6.1.1.4'

_shelx_space_group_comment
;
The symmetry employed for this shelxl refinement is uniquely defined
by the following loop, which should always be used as a source of
symmetry information in preference to the above space-group names.
They are only intended as comments.
;
_space_group_crystal_system        'orthorhombic'
_space_group_IT_number             19
_space_group_name_H-M_alt          'P 21 21 21'
_space_group_name_Hall             'P 2ac 2ab'
loop_
  _space_group_symop_operation_xyz
 'x, y, z'
 '-x+1/2, -y, z+1/2'
 '-x, y+1/2, -z+1/2'
 'x+1/2, -y+1/2, -z'

_cell_length_a                     7.682(6)
_cell_length_b                     15.184(12)
_cell_length_c                     16.576(16)
_cell_angle_alpha                  90
_cell_angle_beta                   90
_cell_angle_gamma                  90
_cell_volume                       1933(3)
_cell_formula_units_Z              4
_cell_measurement_reflns_used      5598
_cell_measurement_temperature      273.15
_cell_measurement_theta_max        26.25
_cell_measurement_theta_min        2.47
_shelx_estimated_absorpt_T_max     0.390
_shelx_estimated_absorpt_T_min     0.337
_exptl_absorpt_coefficient_mu      11.602
_exptl_absorpt_correction_T_max    0.7457
_exptl_absorpt_correction_T_min    0.4427
_exptl_absorpt_correction_type     multi-scan
_exptl_absorpt_process_details
;
SADABS-2016/2 (Bruker,2016/2) was used for absorption correction.
wR2(int) was 0.1420 before and 0.0733 after correction.
The Ratio of minimum to maximum transmission is 0.5937.
The \l/2 correction factor is Not present.
;
_exptl_absorpt_special_details     ?
_exptl_crystal_colour              'clear whiteish colourless'
_exptl_crystal_colour_lustre       clear
_exptl_crystal_colour_modifier     whiteish
_exptl_crystal_colour_primary      colourless
_exptl_crystal_density_diffrn      2.261
_exptl_crystal_density_meas        ?
_exptl_crystal_density_method      ?
_exptl_crystal_description         block
_exptl_crystal_F_000               1256
_exptl_crystal_size_max            0.12
_exptl_crystal_size_mid            0.11
_exptl_crystal_size_min            0.1
_exptl_transmission_factor_max     ?
_exptl_transmission_factor_min     ?
_diffrn_reflns_av_R_equivalents    0.0709
_diffrn_reflns_av_unetI/netI       0.0751
_diffrn_reflns_Laue_measured_fraction_full  1.000
_diffrn_reflns_Laue_measured_fraction_max  0.998
_diffrn_reflns_limit_h_max         10
_diffrn_reflns_limit_h_min         -9
_diffrn_reflns_limit_k_max         16
_diffrn_reflns_limit_k_min         -20
_diffrn_reflns_limit_l_max         22
_diffrn_reflns_limit_l_min         -20
_diffrn_reflns_number              19940
_diffrn_reflns_point_group_measured_fraction_full  0.999
_diffrn_reflns_point_group_measured_fraction_max  0.988
_diffrn_reflns_theta_full          25.242
_diffrn_reflns_theta_max           28.193
_diffrn_reflns_theta_min           1.819
_diffrn_ambient_temperature        273.15
_diffrn_detector_area_resol_mean   ?
_diffrn_measured_fraction_theta_full  1.000
_diffrn_measured_fraction_theta_max  0.998
_diffrn_measurement_device_type    'Bruker APEX-II CCD'
_diffrn_measurement_method         '\f and \w scans'
_diffrn_radiation_type             MoK\a
_diffrn_radiation_wavelength       0.71073
_diffrn_source                     ?
_diffrn_source_current             30.0
_diffrn_source_power               1.5
_diffrn_source_voltage             50.0
_diffrn_standards_number           0
_reflns_Friedel_coverage           0.739
_reflns_Friedel_fraction_full      0.997
_reflns_Friedel_fraction_max       0.976
_reflns_number_gt                  3351
_reflns_number_total               4715
_reflns_special_details
;
 Reflections were merged by SHELXL according to the crystal
 class for the calculation of statistics and refinement.
 
 _reflns_Friedel_fraction is defined as the number of unique
 Friedel pairs measured divided by the number that would be
 possible theoretically, ignoring centric projections and
 systematic absences.
;
_reflns_threshold_expression       'I > 2\s(I)'
_computing_cell_refinement         ?
_computing_data_collection         ?
_computing_data_reduction          ?
_computing_molecular_graphics      'Olex2 1.5 (Dolomanov et al., 2009)'
_computing_publication_material    'Olex2 1.5 (Dolomanov et al., 2009)'
_computing_structure_refinement    'SHELXL 2018/3 (Sheldrick, 2015)'
_computing_structure_solution      'SHELXT 2014/5 (Sheldrick, 2014)'
_refine_diff_density_max           0.568
_refine_diff_density_min           -0.477
_refine_diff_density_rms           0.130
_refine_ls_abs_structure_details
;
 Flack x determined using 1145 quotients [(I+)-(I-)]/[(I+)+(I-)]
 (Parsons, Flack and Wagner, Acta Cryst. B69 (2013) 249-259).
;
_refine_ls_abs_structure_Flack     0.030(14)
_refine_ls_extinction_coef         0.0056(2)
_refine_ls_extinction_expression  
 'Fc^*^=kFc[1+0.001xFc^2^\l^3^/sin(2\q)]^-1/4^'
_refine_ls_extinction_method       'SHELXL-2018/3 (Sheldrick 2018)'
_refine_ls_goodness_of_fit_ref     0.981
_refine_ls_hydrogen_treatment      mixed
_refine_ls_matrix_type             full
_refine_ls_number_parameters       179
_refine_ls_number_reflns           4715
_refine_ls_number_restraints       1
_refine_ls_R_factor_all            0.0720
_refine_ls_R_factor_gt             0.0362
_refine_ls_restrained_S_all        0.981
_refine_ls_shift/su_max            0.001
_refine_ls_shift/su_mean           0.000
_refine_ls_structure_factor_coef   Fsqd
_refine_ls_weighting_details      
 'w=1/[\s^2^(Fo^2^)+(0.0084P)^2^] where P=(Fo^2^+2Fc^2^)/3'
_refine_ls_weighting_scheme        calc
_refine_ls_wR_factor_gt            0.0507
_refine_ls_wR_factor_ref           0.0580
_refine_special_details            ?
_olex2_refinement_description
;
1. Fixed Uiso
 At 1.2 times of:
  All C(H,H) groups, All N(H) groups, All N(H,H) groups
 At 1.5 times of:
  All O(H,H) groups
2. Restrained distances
 H1E-H1B
 2.2 with sigma of 0.02
3.a Free rotating group:
 O1(H1E,H1F)
3.b Secondary CH2 refined with riding coordinates:
 N4(H4A,H4B), N1(H1A,H1B), N3(H3A,H3B), C8(H8A,H8B), C7(H7A,H7B), C3(H3C,H3D),
 C2(H2A,H2B), C1(H1C,H1D), C6(H6A,H6B), C4(H4C,H4D), C5(H5A,H5B)
;
_atom_sites_solution_hydrogens     mixed
_atom_sites_solution_primary       dual
_atom_sites_solution_secondary     ?
loop_
  _atom_site_label
  _atom_site_type_symbol
  _atom_site_fract_x
  _atom_site_fract_y
  _atom_site_fract_z
  _atom_site_U_iso_or_equiv
  _atom_site_adp_type
  _atom_site_occupancy
  _atom_site_site_symmetry_order
  _atom_site_calc_flag
  _atom_site_refinement_flags_posn
  _atom_site_refinement_flags_adp
  _atom_site_refinement_flags_occupancy
  _atom_site_disorder_assembly
  _atom_site_disorder_group
 Br5 Br 0.41896(10) 0.88280(4) 0.49486(5) 0.0383(2) Uani 1 1 d . . . . .
 Br4 Br 0.61858(10) 0.35810(5) 0.42661(4) 0.0359(2) Uani 1 1 d . . . . .
 Br2 Br 0.87306(11) 0.26143(5) 0.23783(5) 0.0442(2) Uani 1 1 d . . . . .
 Br3 Br 0.75953(11) 0.51915(5) 0.25544(5) 0.0482(2) Uani 1 1 d . . . . .
 Zn05 Zn 0.66736(11) 0.37078(5) 0.27855(5) 0.0342(2) Uani 1 1 d . . . . .
 Br1 Br 0.38000(11) 0.33975(6) 0.22562(5) 0.0521(2) Uani 1 1 d . . . . .
 N2 N 0.2503(8) 0.4788(4) 0.4197(3) 0.0260(13) Uani 1 1 d . . . . .
 H2 H 0.337(9) 0.449(4) 0.416(4) 0.031 Uiso 1 1 d . U . . .
 O1 O -0.2541(9) 0.3014(4) 0.6280(3) 0.0484(15) Uani 1 1 d G . . . .
 H1E H -0.289012 0.345676 0.654871 0.073 Uiso 1 1 d DG U . . .
 H1F H -0.191616 0.272449 0.661003 0.073 Uiso 1 1 d G U . . .
 N4 N 0.2932(7) 0.5220(3) 0.5764(3) 0.0286(14) Uani 1 1 d . . . . .
 H4A H 0.223031 0.555116 0.606586 0.034 Uiso 1 1 calc R U . . .
 H4B H 0.246707 0.518482 0.527368 0.034 Uiso 1 1 calc R U . . .
 N1 N 0.0061(7) 0.3994(3) 0.5497(3) 0.0315(15) Uani 1 1 d . . . . .
 H1A H -0.015444 0.455806 0.539013 0.038 Uiso 1 1 calc R U . . .
 H1B H -0.095104 0.374252 0.562029 0.038 Uiso 1 1 calc DR U . . .
 N3 N 0.3427(8) 0.6689(3) 0.4633(4) 0.0387(16) Uani 1 1 d . . . . .
 H3A H 0.339737 0.725816 0.450722 0.046 Uiso 1 1 calc R U . . .
 H3B H 0.233744 0.652137 0.473274 0.046 Uiso 1 1 calc R U . . .
 C8 C 0.1204(10) 0.3954(4) 0.6228(4) 0.0359(18) Uani 1 1 d . . . . .
 H8A H 0.131510 0.334359 0.639243 0.043 Uiso 1 1 calc R U . . .
 H8B H 0.063544 0.426903 0.666320 0.043 Uiso 1 1 calc R U . . .
 C7 C 0.3021(9) 0.4335(4) 0.6114(4) 0.0313(18) Uani 1 1 d . . . . .
 H7A H 0.361002 0.436115 0.663069 0.038 Uiso 1 1 calc R U . . .
 H7B H 0.368941 0.395418 0.576068 0.038 Uiso 1 1 calc R U . . .
 C3 C 0.2725(11) 0.5530(4) 0.3607(4) 0.036(2) Uani 1 1 d . . . . .
 H3C H 0.161909 0.582711 0.353238 0.043 Uiso 1 1 calc R U . . .
 H3D H 0.308523 0.529398 0.308905 0.043 Uiso 1 1 calc R U . . .
 C2 C 0.0975(10) 0.4219(4) 0.4045(4) 0.0308(17) Uani 1 1 d . . . . .
 H2A H 0.113369 0.390426 0.354162 0.037 Uiso 1 1 calc R U . . .
 H2B H -0.006094 0.458063 0.399687 0.037 Uiso 1 1 calc R U . . .
 C1 C 0.0739(9) 0.3566(4) 0.4727(4) 0.0289(16) Uani 1 1 d . . . . .
 H1C H 0.184764 0.328524 0.484016 0.035 Uiso 1 1 calc R U . . .
 H1D H -0.006978 0.311140 0.455815 0.035 Uiso 1 1 calc R U . . .
 C6 C 0.4646(9) 0.5657(4) 0.5705(5) 0.0359(19) Uani 1 1 d . . . . .
 H6A H 0.538861 0.532600 0.534161 0.043 Uiso 1 1 calc R U . . .
 H6B H 0.519511 0.566475 0.623205 0.043 Uiso 1 1 calc R U . . .
 C4 C 0.4069(10) 0.6185(4) 0.3900(4) 0.0382(18) Uani 1 1 d . . . . .
 H4C H 0.433269 0.659717 0.347003 0.046 Uiso 1 1 calc R U . . .
 H4D H 0.513284 0.587495 0.403658 0.046 Uiso 1 1 calc R U . . .
 C5 C 0.4454(10) 0.6590(5) 0.5398(5) 0.041(2) Uani 1 1 d . . . . .
 H5A H 0.389878 0.693927 0.581522 0.049 Uiso 1 1 calc R U . . .
 H5B H 0.560700 0.683175 0.531112 0.049 Uiso 1 1 calc R U . . .

loop_
  _atom_site_aniso_label
  _atom_site_aniso_U_11
  _atom_site_aniso_U_22
  _atom_site_aniso_U_33
  _atom_site_aniso_U_23
  _atom_site_aniso_U_13
  _atom_site_aniso_U_12
 Br5 0.0271(4) 0.0270(3) 0.0608(5) -0.0002(4) -0.0015(4) -0.0053(3)
 Br4 0.0349(4) 0.0413(4) 0.0315(4) 0.0040(3) 0.0002(4) 0.0085(4)
 Br2 0.0384(5) 0.0376(4) 0.0564(5) -0.0045(4) 0.0084(5) 0.0025(4)
 Br3 0.0532(5) 0.0353(4) 0.0562(5) 0.0102(4) 0.0011(5) -0.0011(4)
 Zn05 0.0311(5) 0.0353(5) 0.0363(5) 0.0034(4) 0.0018(4) 0.0017(4)
 Br1 0.0378(5) 0.0765(6) 0.0420(5) 0.0148(4) -0.0101(4) -0.0094(5)
 N2 0.019(3) 0.026(3) 0.032(3) 0.003(3) -0.001(3) 0.001(3)
 O1 0.053(4) 0.054(4) 0.038(3) 0.002(3) 0.002(3) -0.011(3)
 N4 0.026(3) 0.031(3) 0.029(3) -0.007(3) -0.006(3) 0.002(3)
 N1 0.025(3) 0.025(3) 0.044(4) 0.001(3) 0.005(3) -0.005(3)
 N3 0.033(4) 0.023(3) 0.060(4) 0.008(3) 0.000(3) 0.002(3)
 C8 0.045(5) 0.030(4) 0.033(4) 0.001(3) 0.002(4) -0.005(4)
 C7 0.030(5) 0.034(4) 0.031(4) 0.001(3) -0.001(3) 0.001(3)
 C3 0.040(6) 0.034(4) 0.033(4) 0.010(3) -0.002(4) 0.003(4)
 C2 0.038(5) 0.029(4) 0.026(4) 0.000(3) -0.003(4) 0.000(4)
 C1 0.024(4) 0.021(3) 0.042(4) -0.001(3) -0.002(3) -0.001(3)
 C6 0.028(5) 0.034(4) 0.046(5) -0.006(4) -0.004(4) -0.005(3)
 C4 0.037(5) 0.035(4) 0.043(4) 0.012(4) 0.008(4) 0.005(4)
 C5 0.036(5) 0.036(4) 0.052(5) -0.006(4) -0.003(4) -0.012(4)

_geom_special_details
;
 All esds (except the esd in the dihedral angle between two l.s. planes)
 are estimated using the full covariance matrix.  The cell esds are taken
 into account individually in the estimation of esds in distances, angles
 and torsion angles; correlations between esds in cell parameters are only
 used when they are defined by crystal symmetry.  An approximate (isotropic)
 treatment of cell esds is used for estimating esds involving l.s. planes.
;
loop_
  _geom_bond_atom_site_label_1
  _geom_bond_atom_site_label_2
  _geom_bond_distance
  _geom_bond_site_symmetry_2
  _geom_bond_publ_flag
 Br4 Zn05 2.490(3) . ?
 Br2 Zn05 2.3894(17) . ?
 Br3 Zn05 2.392(2) . ?
 Zn05 Br1 2.422(2) . ?
 N2 H2 0.81(7) . ?
 N2 C3 1.501(8) . ?
 N2 C2 1.479(8) . ?
 O1 H1E 0.8500 . ?
 O1 H1F 0.8500 . ?
 N4 H4A 0.8900 . ?
 N4 H4B 0.8900 . ?
 N4 C7 1.465(7) . ?
 N4 C6 1.477(8) . ?
 N1 H1A 0.8900 . ?
 N1 H1B 0.8900 . ?
 N1 C8 1.498(8) . ?
 N1 C1 1.523(7) . ?
 N3 H3A 0.8900 . ?
 N3 H3B 0.8900 . ?
 N3 C4 1.519(8) . ?
 N3 C5 1.501(9) . ?
 C8 H8A 0.9700 . ?
 C8 H8B 0.9700 . ?
 C8 C7 1.522(10) . ?
 C7 H7A 0.9700 . ?
 C7 H7B 0.9700 . ?
 C3 H3C 0.9700 . ?
 C3 H3D 0.9700 . ?
 C3 C4 1.514(10) . ?
 C2 H2A 0.9700 . ?
 C2 H2B 0.9700 . ?
 C2 C1 1.515(8) . ?
 C1 H1C 0.9700 . ?
 C1 H1D 0.9700 . ?
 C6 H6A 0.9700 . ?
 C6 H6B 0.9700 . ?
 C6 C5 1.512(9) . ?
 C4 H4C 0.9700 . ?
 C4 H4D 0.9700 . ?
 C5 H5A 0.9700 . ?
 C5 H5B 0.9700 . ?

loop_
  _geom_angle_atom_site_label_1
  _geom_angle_atom_site_label_2
  _geom_angle_atom_site_label_3
  _geom_angle
  _geom_angle_site_symmetry_1
  _geom_angle_site_symmetry_3
  _geom_angle_publ_flag
 Br2 Zn05 Br4 108.92(4) . . ?
 Br2 Zn05 Br3 114.42(7) . . ?
 Br2 Zn05 Br1 111.42(6) . . ?
 Br3 Zn05 Br4 105.97(4) . . ?
 Br3 Zn05 Br1 113.26(5) . . ?
 Br1 Zn05 Br4 101.82(5) . . ?
 C3 N2 H2 106(5) . . ?
 C2 N2 H2 109(5) . . ?
 C2 N2 C3 114.7(5) . . ?
 H1E O1 H1F 104.5 . . ?
 H4A N4 H4B 107.7 . . ?
 C7 N4 H4A 108.9 . . ?
 C7 N4 H4B 108.9 . . ?
 C7 N4 C6 113.3(5) . . ?
 C6 N4 H4A 108.9 . . ?
 C6 N4 H4B 108.9 . . ?
 H1A N1 H1B 107.2 . . ?
 C8 N1 H1A 108.0 . . ?
 C8 N1 H1B 108.0 . . ?
 C8 N1 C1 117.3(5) . . ?
 C1 N1 H1A 108.0 . . ?
 C1 N1 H1B 108.0 . . ?
 H3A N3 H3B 107.3 . . ?
 C4 N3 H3A 108.0 . . ?
 C4 N3 H3B 108.0 . . ?
 C5 N3 H3A 108.0 . . ?
 C5 N3 H3B 108.0 . . ?
 C5 N3 C4 117.1(6) . . ?
 N1 C8 H8A 108.5 . . ?
 N1 C8 H8B 108.5 . . ?
 N1 C8 C7 114.9(5) . . ?
 H8A C8 H8B 107.5 . . ?
 C7 C8 H8A 108.5 . . ?
 C7 C8 H8B 108.5 . . ?
 N4 C7 C8 110.8(6) . . ?
 N4 C7 H7A 109.5 . . ?
 N4 C7 H7B 109.5 . . ?
 C8 C7 H7A 109.5 . . ?
 C8 C7 H7B 109.5 . . ?
 H7A C7 H7B 108.1 . . ?
 N2 C3 H3C 109.4 . . ?
 N2 C3 H3D 109.4 . . ?
 N2 C3 C4 111.2(6) . . ?
 H3C C3 H3D 108.0 . . ?
 C4 C3 H3C 109.4 . . ?
 C4 C3 H3D 109.4 . . ?
 N2 C2 H2A 109.5 . . ?
 N2 C2 H2B 109.5 . . ?
 N2 C2 C1 110.5(5) . . ?
 H2A C2 H2B 108.1 . . ?
 C1 C2 H2A 109.5 . . ?
 C1 C2 H2B 109.5 . . ?
 N1 C1 H1C 109.1 . . ?
 N1 C1 H1D 109.1 . . ?
 C2 C1 N1 112.7(5) . . ?
 C2 C1 H1C 109.1 . . ?
 C2 C1 H1D 109.1 . . ?
 H1C C1 H1D 107.8 . . ?
 N4 C6 H6A 109.5 . . ?
 N4 C6 H6B 109.5 . . ?
 N4 C6 C5 110.8(6) . . ?
 H6A C6 H6B 108.1 . . ?
 C5 C6 H6A 109.5 . . ?
 C5 C6 H6B 109.5 . . ?
 N3 C4 H4C 109.3 . . ?
 N3 C4 H4D 109.3 . . ?
 C3 C4 N3 111.5(6) . . ?
 C3 C4 H4C 109.3 . . ?
 C3 C4 H4D 109.3 . . ?
 H4C C4 H4D 108.0 . . ?
 N3 C5 C6 115.4(6) . . ?
 N3 C5 H5A 108.4 . . ?
 N3 C5 H5B 108.4 . . ?
 C6 C5 H5A 108.4 . . ?
 C6 C5 H5B 108.4 . . ?
 H5A C5 H5B 107.5 . . ?

loop_
  _geom_hbond_atom_site_label_D
  _geom_hbond_atom_site_label_H
  _geom_hbond_atom_site_label_A
  _geom_hbond_distance_DH
  _geom_hbond_distance_HA
  _geom_hbond_distance_DA
  _geom_hbond_angle_DHA
  _geom_hbond_site_symmetry_A
  _geom_hbond_publ_flag
 N4 H4B N2 0.89 1.88 2.700(8) 151.6 . yes
 N1 H1B O1 0.89 1.98 2.810(8) 155.1 . yes
 N3 H3A Br5 0.89 2.57 3.342(6) 146.0 . yes

loop_
  _geom_torsion_atom_site_label_1
  _geom_torsion_atom_site_label_2
  _geom_torsion_atom_site_label_3
  _geom_torsion_atom_site_label_4
  _geom_torsion
  _geom_torsion_site_symmetry_1
  _geom_torsion_site_symmetry_2
  _geom_torsion_site_symmetry_3
  _geom_torsion_site_symmetry_4
  _geom_torsion_publ_flag
 N2 C3 C4 N3 -68.8(7) . . . . ?
 N2 C2 C1 N1 72.8(7) . . . . ?
 N4 C6 C5 N3 -52.0(9) . . . . ?
 N1 C8 C7 N4 51.0(8) . . . . ?
 C8 N1 C1 C2 -117.9(6) . . . . ?
 C7 N4 C6 C5 -175.9(6) . . . . ?
 C3 N2 C2 C1 -173.0(5) . . . . ?
 C2 N2 C3 C4 168.0(6) . . . . ?
 C1 N1 C8 C7 56.1(8) . . . . ?
 C6 N4 C7 C8 175.0(6) . . . . ?
 C4 N3 C5 C6 -57.7(8) . . . . ?
 C5 N3 C4 C3 118.6(6) . . . . ?

_shelx_res_file
;
TITL 240124_c6_0m_a.res in P2(1)2(1)2(1)
    240124_c6_0m.res
    created by SHELXL-2018/3 at 17:47:18 on 24-Feb-2025
REM Old TITL 240124_c6_0m_a.res in P2(1)2(1)2(1)
REM SHELXT solution in P2(1)2(1)2(1)
REM R1 0.110, Rweak 0.031, Alpha 0.002, Orientation as input
REM Flack x = 0.057 ( 0.013 ) from Parsons' quotients
REM Formula found by SHELXT: C10 Br5 N2 O Zn
CELL 0.71073 7.6816 15.184 16.5757 90 90 90
ZERR 4 0.0064 0.012 0.0158 0 0 0
LATT -1
SYMM 0.5-X,-Y,0.5+Z
SYMM -X,0.5+Y,0.5-Z
SYMM 0.5+X,0.5-Y,-Z
SFAC C H Br N O Zn
UNIT 32 100 20 16 4 4
DFIX 2.2 H1e H1b

L.S. 20 0 0
PLAN  11
SIZE 0.1 0.11 0.12
TEMP 0
CONF
HTAB N4 N2
HTAB N1 O1
HTAB N3 Br5
list 4
MORE -1
BOND $H
fmap 2 53
acta
REM <olex2.extras>
REM <HklSrc "%.\\240124_C6_0m.hkl">
REM </olex2.extras>

WGHT    0.008400
EXTI    0.005579
FVAR       0.31054
BR5   3    0.418956    0.882796    0.494863    11.00000    0.02713    0.02700 =
         0.06077   -0.00015   -0.00146   -0.00526
BR4   3    0.618576    0.358103    0.426611    11.00000    0.03492    0.04127 =
         0.03148    0.00398    0.00021    0.00852
BR2   3    0.873058    0.261428    0.237828    11.00000    0.03843    0.03763 =
         0.05643   -0.00446    0.00843    0.00248
BR3   3    0.759532    0.519148    0.255444    11.00000    0.05315    0.03534 =
         0.05615    0.01022    0.00112   -0.00109
ZN05  6    0.667356    0.370780    0.278553    11.00000    0.03111    0.03533 =
         0.03627    0.00336    0.00180    0.00172
BR1   3    0.380000    0.339751    0.225618    11.00000    0.03785    0.07654 =
         0.04198    0.01479   -0.01010   -0.00944
N2    4    0.250262    0.478826    0.419688    11.00000    0.01919    0.02638 =
         0.03240    0.00326   -0.00060    0.00133
H2    2    0.337136    0.449441    0.416050    11.00000   -1.20000
AFIX   6
O1    5   -0.254117    0.301377    0.628012    11.00000    0.05322    0.05412 =
         0.03786    0.00221    0.00221   -0.01127
H1E   2   -0.289012    0.345676    0.654871    11.00000   -1.50000
H1F   2   -0.191616    0.272449    0.661003    11.00000   -1.50000
AFIX   0

N4    4    0.293179    0.522048    0.576444    11.00000    0.02594    0.03086 =
         0.02915   -0.00654   -0.00558    0.00192
AFIX  23
H4A   2    0.223031    0.555116    0.606586    11.00000   -1.20000
H4B   2    0.246707    0.518482    0.527368    11.00000   -1.20000
AFIX   0
N1    4    0.006094    0.399399    0.549662    11.00000    0.02468    0.02541 =
         0.04435    0.00133    0.00514   -0.00491
AFIX  23
H1A   2   -0.015444    0.455806    0.539013    11.00000   -1.20000
H1B   2   -0.095104    0.374252    0.562029    11.00000   -1.20000
AFIX   0
N3    4    0.342702    0.668866    0.463348    11.00000    0.03320    0.02314 =
         0.05981    0.00787   -0.00049    0.00177
AFIX  23
H3A   2    0.339737    0.725816    0.450722    11.00000   -1.20000
H3B   2    0.233744    0.652137    0.473274    11.00000   -1.20000
AFIX   0
C8    1    0.120439    0.395402    0.622770    11.00000    0.04502    0.03012 =
         0.03270    0.00114    0.00201   -0.00468
AFIX  23
H8A   2    0.131510    0.334359    0.639243    11.00000   -1.20000
H8B   2    0.063544    0.426903    0.666320    11.00000   -1.20000
AFIX   0
C7    1    0.302069    0.433518    0.611368    11.00000    0.02958    0.03359 =
         0.03065    0.00072   -0.00131    0.00139
AFIX  23
H7A   2    0.361002    0.436115    0.663069    11.00000   -1.20000
H7B   2    0.368941    0.395418    0.576068    11.00000   -1.20000
AFIX   0
C3    1    0.272513    0.552974    0.360670    11.00000    0.03992    0.03352 =
         0.03326    0.00966   -0.00177    0.00314
AFIX  23
H3C   2    0.161909    0.582711    0.353238    11.00000   -1.20000
H3D   2    0.308523    0.529398    0.308905    11.00000   -1.20000
AFIX   0
C2    1    0.097499    0.421919    0.404542    11.00000    0.03777    0.02869 =
         0.02584   -0.00001   -0.00331   -0.00029
AFIX  23
H2A   2    0.113369    0.390426    0.354162    11.00000   -1.20000
H2B   2   -0.006094    0.458063    0.399687    11.00000   -1.20000
AFIX   0
C1    1    0.073944    0.356567    0.472742    11.00000    0.02401    0.02075 =
         0.04187   -0.00075   -0.00247   -0.00091
AFIX  23
H1C   2    0.184764    0.328524    0.484016    11.00000   -1.20000
H1D   2   -0.006978    0.311140    0.455815    11.00000   -1.20000
AFIX   0
C6    1    0.464584    0.565674    0.570517    11.00000    0.02828    0.03375 =
         0.04553   -0.00591   -0.00440   -0.00527
AFIX  23
H6A   2    0.538861    0.532600    0.534161    11.00000   -1.20000
H6B   2    0.519511    0.566475    0.623205    11.00000   -1.20000
AFIX   0
C4    1    0.406870    0.618483    0.389992    11.00000    0.03692    0.03474 =
         0.04289    0.01180    0.00825    0.00550
AFIX  23
H4C   2    0.433269    0.659717    0.347003    11.00000   -1.20000
H4D   2    0.513284    0.587495    0.403658    11.00000   -1.20000
AFIX   0
C5    1    0.445371    0.658965    0.539839    11.00000    0.03569    0.03564 =
         0.05218   -0.00578   -0.00339   -0.01210
AFIX  23
H5A   2    0.389878    0.693927    0.581522    11.00000   -1.20000
H5B   2    0.560700    0.683175    0.531112    11.00000   -1.20000
AFIX   0
HKLF 4


REM  240124_c6_0m_a.res in P2(1)2(1)2(1)
REM wR2 = 0.0580, GooF = S = 0.981, Restrained GooF = 0.981 for all data
REM R1 = 0.0362 for 3351 Fo > 4sig(Fo) and 0.0720 for all 4715 data
REM 179 parameters refined using 1 restraints

END

WGHT      0.0084      0.0000

REM Highest difference peak  0.568,  deepest hole -0.477,  1-sigma level  0.130
Q1    1   0.8592  0.4009  0.2764  11.00000  0.05    0.57
Q2    1   0.7550  0.1966  0.2420  11.00000  0.05    0.52
Q3    1   0.5304  0.8212  0.4655  11.00000  0.05    0.49
Q4    1   0.7339  0.6182  0.4011  11.00000  0.05    0.49
Q5    1   0.8287  0.3420  0.2331  11.00000  0.05    0.48
Q6    1   0.5400  0.9378  0.4590  11.00000  0.05    0.48
Q7    1   0.6700  0.6053  0.2938  11.00000  0.05    0.48
Q8    1   0.7236  0.2650  0.2760  11.00000  0.05    0.47
Q9    1   0.8438  0.4426  0.2364  11.00000  0.05    0.46
Q10   1   0.3836  0.3805  0.7045  11.00000  0.05    0.45
Q11   1   0.4258  0.3984  0.4814  11.00000  0.05    0.44
;
_shelx_res_checksum                10415
_shelx_hkl_file
;
   1   0   0   26.00    4.80
   2   0   0 1154.48   59.89
   2   0   0 1171.98   61.19
  -2   0   0 1216.38   59.39
  -2   0   0 1154.68   62.09
  -3   0   0   10.20    8.10
  -3   0   0    7.90   11.30
   3   0   0   -3.70    9.90
   3   0   0   -4.30    8.50
   4   0   0 3975.00  187.68
  -4   0   0 3831.42  189.28
  -4   0   0 3697.53  182.88
   4   0   0 4108.39  188.78
   5   0   0    2.00   15.90
   5   0   0    8.40   14.50
  -5   0   0    3.50   16.40
  -6   0   0  767.92   63.39
   6   0   0  703.13   59.19
   6   0   0  825.52   62.49
   7   0   0   -5.80   19.20
   7   0   0   15.10   29.40
  -7   0   0   10.70   23.30
   8   0   0  651.43   65.29
  -8   0   0  476.45   62.29
   8   0   0  590.74   64.99
   9   0   0  -42.30   25.70
  10   0   0  -14.20   33.60
   1   1   0  906.31   44.50
  -1   1   0  856.81   42.50
  -1   1   0  937.01   41.60
   1  -1   0  938.61   41.80
  -1  -1   0  854.31   45.30
   2  -1   0  636.84   35.10
  -2   1   0  640.44   33.90
   2   1   0  616.64   41.50
   2   1   0  583.24   38.90
  -2  -1   0  674.43   37.70
  -2  -1   0  618.44   39.80
   2  -1   0  648.64   36.00
   3   1   0   18.00   11.00
  -3   1   0   14.80    7.20
  -3  -1   0   17.40   10.70
   3  -1   0   18.80    9.90
   3   1   0   22.00   11.40
  -3  -1   0   30.50   14.30
   3  -1   0    4.30    9.10
   4  -1   0   72.09   15.80
   4   1   0   88.29   19.60
   4  -1   0   71.59   17.60
  -4   1   0   39.70   12.60
  -4  -1   0   86.39   21.30
   4   1   0   53.49   16.50
   5  -1   0   67.49   20.80
   5  -1   0   41.70   19.10
   5   1   0   40.80   20.50
  -5  -1   0   80.99   22.80
   6  -1   0  393.26   42.60
   6  -1   0  416.76   44.70
   6   1   0  386.86   47.10
   6   1   0  366.96   45.20
  -6  -1   0  395.26   48.20
   7   1   0   80.49   29.80
   7  -1   0   49.30   23.70
   7  -1   0   57.39   26.10
  -7  -1   0   92.59   28.20
   7   1   0   28.00   25.10
   8   1   0   38.20   29.00
  -8  -1   0   -4.40   26.10
   8  -1   0   14.10   24.50
   8   1   0    7.90   31.00
   9  -1   0   31.10   30.20
   9   1   0  -35.50   27.70
  10  -1   0  185.98   51.59
  10   1   0   65.69   39.20
   0   2   0   22.70    3.40
   0  -2   0   21.70    3.10
  -1  -2   0 3125.39  127.59
  -1   2   0 2777.92  117.89
   1  -2   0 2653.33  117.99
  -1   2   0 2623.24  118.29
   1  -2   0 2697.33  118.29
   1   2   0 2505.15  121.79
   1   2   0 2420.56  122.89
   2   2   0 1256.27   66.39
  -2  -2   0 1264.97   66.29
   2  -2   0 1280.47   61.19
   2  -2   0 1340.07   62.09
  -2   2   0 1354.06   60.29
  -2  -2   0 1186.58   68.09
  -2   2   0 1239.28   62.69
  -3  -2   0 3446.86  171.08
   3  -2   0 3566.84  163.68
  -3   2   0 3491.75  160.68
   3   2   0 3568.14  170.88
   3  -2   0 3619.94  163.88
  -3   2   0 3527.55  165.58
  -3  -2   0 3498.45  167.58
  -4   2   0 4035.20  186.08
  -4  -2   0 3952.00  192.88
   4  -2   0 4263.57  190.88
  -4   2   0 4143.59  193.28
   4   2   0 4019.50  195.78
   4  -2   0 4052.49  190.88
  -4  -2   0 3816.42  197.18
   5  -2   0 1116.29   66.79
  -5  -2   0 1031.50   74.09
  -5  -2   0 1048.90   91.59
  -5   2   0 1160.08   70.49
   5  -2   0 1103.19   68.09
   5   2   0 1018.20   72.29
   5   2   0 1107.39   73.39
   6   2   0  166.98   32.00
  -6  -2   0  224.78   39.60
   6  -2   0  140.49   24.30
  -6   2   0  183.88   31.90
   6  -2   0  179.98   30.60
   6   2   0  159.58   31.00
   7  -2   0  -18.40   18.90
   7  -2   0   36.50   22.00
   7   2   0  -18.00   24.30
   7   2   0   -9.50   21.80
  -7   2   0  -18.70   21.00
  -8   2   0   76.59   33.20
   8  -2   0  105.59   31.40
   8   2   0  131.69   37.50
   8  -2   0  136.29   30.10
   8   2   0   81.59   36.10
   9   2   0   -3.50   29.30
   9  -2   0   39.60   29.70
  10   2   0  -15.00   35.30
   0  -3   0   -0.20    2.90
   0   3   0    1.70    3.50
   0   3   0    4.40    2.70
   0  -3   0    3.20    2.90
  -1  -3   0  158.38   14.70
  -1   3   0  163.58   10.00
  -1   3   0  168.88    9.70
   1   3   0  152.88   16.20
   1  -3   0  168.48   10.00
   1   3   0  178.68   14.30
  -1  -3   0  136.89   15.60
   1  -3   0  167.48   10.00
   2   3   0 7047.50  304.17
  -2  -3   0 6433.26  300.67
  -2   3   0 6569.94  294.97
   2  -3   0 6886.01  294.27
   2  -3   0 6730.23  293.97
  -2  -3   0 5923.31  308.17
   2   3   0 6520.85  300.87
  -2   3   0 7300.47  293.37
   3   3   0  521.45   45.70
  -3  -3   0  354.46   40.90
  -3   3   0  345.27   28.50
  -3   3   0  396.46   24.40
  -3  -3   0  371.46   32.90
   3  -3   0  405.96   27.00
   3  -3   0  429.16   27.00
  -4  -3   0  179.28   29.00
  -4  -3   0  192.18   30.60
  -4   3   0  170.98   22.70
   4   3   0  148.99   26.90
   4   3   0  152.48   25.60
   4  -3   0  178.58   22.30
   4  -3   0  168.08   21.90
  -4   3   0  149.69   17.90
   5  -3   0  239.68   30.10
   5   3   0  318.57   46.30
   5   3   0  189.38   31.20
  -5  -3   0  223.18   32.60
   5  -3   0  233.68   29.30
  -5  -3   0  224.88   34.30
  -5   3   0  226.08   30.50
   6  -3   0  323.77   36.00
   6  -3   0  289.57   37.20
   6   3   0  320.87   43.60
  -6   3   0  309.87   41.10
   6   3   0  245.98   39.40
   7  -3   0   50.19   22.00
  -7  -3   0   73.99   33.40
   7   3   0   46.20   31.20
   7   3   0   56.99   27.30
   7  -3   0   66.59   25.50
  -8   3   0   87.09   31.20
   8  -3   0   19.20   24.10
   8   3   0   41.30   30.70
   8  -3   0   -5.50   22.80
   8   3   0   49.10   34.90
  -8  -3   0   66.49   34.90
  -9  -3   0   52.59   42.00
   9  -3   0   97.89   33.30
   9   3   0  106.59   36.80
  10  -3   0   13.00   33.20
  10   3   0    6.50   37.50
   0   4   0 4134.39  187.78
   0  -4   0 4192.18  187.48
   0   4   0 4335.27  186.78
   0  -4   0 4231.08  187.28
  -1   4   0  515.75   25.50
  -1  -4   0  516.55   31.20
  -1  -4   0  507.85   32.20
   1  -4   0  534.35   25.80
  -1   4   0  525.45   25.70
   1  -4   0  536.85   25.80
   1   4   0  472.65   32.10
   1   4   0  510.25   29.90
   2  -4   0 3003.90  130.49
  -2   4   0 2948.80  129.49
  -2   4   0 2872.31  131.19
  -2  -4   0 2745.13  140.79
   2  -4   0 2829.92  130.19
   2   4   0 3045.80  141.89
   2   4   0 2922.61  138.19
   3   4   0   12.60   14.70
   3   4   0    9.60   12.00
   3  -4   0   22.10    7.90
  -3  -4   0   16.50   12.70
  -3  -4   0   27.00   17.10
  -3   4   0   12.90    7.00
   3  -4   0   18.30    7.90
  -3   4   0    9.30    8.80
   4  -4   0 3622.74  170.98
  -4   4   0 3642.34  172.78
   4   4   0 3672.13  180.88
   4   4   0 3660.73  182.78
   4  -4   0 3751.62  169.78
  -4  -4   0 3524.75  183.68
  -5  -4   0  136.89   24.00
  -5   4   0  153.88   24.80
  -5  -4   0  138.39   36.10
   5   4   0  178.58   41.30
   5  -4   0  135.99   19.80
   5   4   0  159.18   32.40
   5  -4   0  122.79   22.20
   6   4   0   30.50   27.80
  -6  -4   0   15.60   24.60
   6   4   0   17.10   21.20
  -6   4   0   21.50   19.40
   6  -4   0    3.70   15.60
   6  -4   0   21.20   15.20
   7  -4   0   41.50   21.80
   7   4   0   44.30   32.30
  -7   4   0   59.79   26.40
   7   4   0   48.60   28.20
  -7  -4   0   64.39   33.00
   7  -4   0   69.89   24.40
   8  -4   0  183.88   36.30
   8   4   0  165.08   42.20
   8   4   0   82.29   41.60
   8  -4   0   85.39   26.90
  -8  -4   0  152.28   43.80
  -8   4   0   96.69   33.50
  -9  -4   0   57.89   45.60
   9  -4   0   18.80   27.90
   9   4   0  111.99   40.50
   0  -5   0   -1.50    4.70
   0   5   0    4.80    5.90
   0  -5   0   -1.00    5.00
   0   5   0    0.30    4.30
   1   5   0    0.80    8.10
  -1   5   0    4.20    4.50
  -1  -5   0    6.90    7.50
  -1  -5   0   -4.40    7.30
   1  -5   0    0.60    3.80
   1  -5   0    3.20    4.20
  -1   5   0    1.90    4.20
  -2  -5   0 4022.00  194.38
   2  -5   0 4400.16  185.78
  -2   5   0 4184.28  185.58
  -2  -5   0 3822.32  195.88
  -2   5   0 4418.66  184.88
   2   5   0 4090.29  193.18
   2   5   0 4180.08  197.38
   2  -5   0 4284.07  185.48
   3  -5   0 1421.46   69.29
  -3  -5   0 1335.67   82.69
   3  -5   0 1484.95   69.19
   3   5   0 1434.16   83.29
  -3   5   0 1460.35   71.09
   3   5   0 1438.36   79.89
  -3   5   0 1433.96   67.09
  -3  -5   0 1351.66   79.29
   4  -5   0    8.30   10.70
   4   5   0  -14.10   13.60
   4   5   0   -3.70   18.20
  -4  -5   0    5.60   18.80
   4  -5   0   -2.90    8.10
  -4  -5   0   -4.50   17.30
  -4   5   0    0.30   11.20
   5   5   0  277.87   41.40
   5  -5   0  270.27   27.20
  -5   5   0  240.68   31.50
  -5  -5   0  155.68   30.70
  -5  -5   0  362.46   47.70
   5   5   0  306.87   40.50
   5  -5   0  244.58   28.40
   6  -5   0  261.47   32.40
  -6   5   0  278.27   35.80
   6  -5   0  324.77   36.40
  -6  -5   0  413.26   54.39
  -7  -5   0   20.60   26.70
   7   5   0  -41.10   31.00
   7  -5   0   15.80   17.20
   7  -5   0   30.00   20.80
  -7   5   0   32.70   23.30
   7   5   0   41.70   29.40
  -8  -5   0   -1.30   33.00
   8   5   0  -29.70   25.00
   8   5   0   -0.10   49.40
   8  -5   0    9.30   25.10
   8  -5   0   11.70   22.80
  -8   5   0   12.10   27.60
   9   5   0   35.00   35.00
  -9  -5   0   38.00   40.30
   9  -5   0  122.19   34.20
   0   6   0 1221.48   62.09
   0  -6   0 1211.88   61.09
   0  -6   0 1234.78   61.09
   0   6   0 1305.97   59.99
   1   6   0 3329.47  158.28
  -1  -6   0 3110.09  156.48
  -1  -6   0 3216.08  156.18
   1  -6   0 3534.95  151.28
  -1   6   0 3560.24  150.28
  -1   6   0 3453.95  151.18
   2   6   0 1011.40   55.49
  -2  -6   0  945.51   56.79
  -2   6   0  979.70   46.80
   2  -6   0  958.20   46.90
  -2  -6   0  969.80   58.99
   2   6   0  929.31   59.29
   3  -6   0 1804.72   82.49
  -3   6   0 1676.93   80.29
  -3   6   0 1750.62   83.49
   3  -6   0 1720.13   82.49
   3   6   0 1748.23   98.19
   4  -6   0   31.70   11.10
   4   6   0   40.10   18.30
  -4  -6   0   53.29   24.00
   4  -6   0   35.40   10.80
  -4   6   0   34.00   14.20
  -4  -6   0   45.30   19.00
  -5   6   0  634.04   45.00
   5  -6   0  582.14   39.80
  -5  -6   0  545.75   58.19
   5   6   0  473.95   57.59
   5  -6   0  608.04   42.70
   5   6   0  608.94   54.89
  -6   6   0  157.28   26.50
   6   6   0  113.99   30.00
   6  -6   0  109.19   20.20
  -6  -6   0  142.69   44.40
   6   6   0  147.29   33.90
   6  -6   0   93.69   22.70
  -7  -6   0   18.00   31.20
  -7   6   0   73.29   24.30
   7   6   0   19.10   28.50
   7  -6   0    5.70   17.70
   8  -6   0   44.30   23.00
   8  -6   0   55.89   26.90
  -8  -6   0   53.09   33.10
   8   6   0   43.10   34.70
  -9  -6   0  -21.90   44.10
   9   6   0  -33.60   34.90
   9  -6   0   17.30   26.40
   0   7   0   -2.10    5.50
   0  -7   0    1.10    6.60
   0  -7   0   -3.60    6.20
  -1   7   0 1080.39   54.69
  -1  -7   0 1094.99   59.99
  -1   7   0 1127.99   52.89
  -1  -7   0 1125.69   60.19
   1  -7   0 1087.99   54.29
   2   7   0  486.25   41.00
  -2   7   0  492.25   26.60
  -2  -7   0  482.45   37.40
   2  -7   0  485.05   27.20
   2  -7   0  514.55   27.70
  -2   7   0  479.55   26.70
   2   7   0  473.05   34.50
  -2  -7   0  432.36   37.70
   3  -7   0    4.30    7.00
   3  -7   0    3.60    6.30
   3   7   0   -8.00   15.70
  -3  -7   0    6.10   27.10
  -3  -7   0   -1.80   14.20
  -3   7   0    3.20    7.60
   3   7   0  -10.80   11.30
   4   7   0  465.35   49.90
   4  -7   0  348.77   27.00
  -4   7   0  412.46   30.90
  -4  -7   0  340.67   46.00
   4  -7   0  352.26   27.90
   4   7   0  479.65   58.49
   5  -7   0    7.90   11.00
  -5  -7   0   37.70   24.80
   5   7   0  -22.30   26.10
   5   7   0  -11.30   19.60
  -5  -7   0   14.90   18.10
   5  -7   0   -2.80   11.80
  -5   7   0    6.00   14.90
   6   7   0   -2.00   22.40
   6  -7   0    3.20   13.40
   6  -7   0    4.70   14.80
  -6  -7   0   17.90   35.50
  -6   7   0   14.70   18.50
  -7  -7   0   -5.60   29.10
   7  -7   0    4.70   17.60
   7   7   0   -3.70   26.50
  -7   7   0   -7.80   21.80
   7  -7   0   -3.10   16.30
   8  -7   0  -33.50   20.20
  -8  -7   0    7.90   35.70
   8  -7   0  -24.00   19.10
   8   7   0   12.40   31.50
  -9  -7   0  -55.29   43.40
   9  -7   0   -3.40   27.60
   9   7   0  -34.60   36.60
   0  -8   0 6150.78  277.07
   0   8   0 6215.18  278.57
   0  -8   0 6154.38  276.47
   1  -8   0 1007.70   59.19
  -1   8   0  962.50   47.50
   1   8   0  893.81   56.89
  -1  -8   0  910.91   54.49
  -1  -8   0  944.81   55.29
  -1   8   0  983.30   49.99
   1   8   0 1009.90   52.39
   2   8   0   57.69   13.60
   2  -8   0   82.49   10.80
   2  -8   0   83.79   10.50
   2   8   0   97.59   22.10
  -2  -8   0   51.69   14.80
  -2  -8   0   80.59   18.50
  -2   8   0   87.19   10.10
   3   8   0  804.22   55.69
  -3  -8   0 1097.39   73.69
   3   8   0 1026.10   74.19
   3  -8   0  827.22   45.10
  -3  -8   0  838.42   61.39
  -3   8   0  838.02   45.00
   3  -8   0  836.52   45.10
  -4  -8   0 1071.99   75.59
  -4   8   0 1128.29   59.89
   4   8   0 1120.39   72.89
   4  -8   0 1105.29   57.69
   4  -8   0 1094.59   58.79
  -5  -8   0  280.77   40.30
   5  -8   0  330.27   27.40
   5   8   0  382.76   46.40
   5  -8   0  308.47   29.60
  -5  -8   0  238.28   41.60
  -5   8   0  304.97   40.60
  -6   8   0   67.29   21.20
   6   8   0   58.29   28.90
   6  -8   0   57.39   19.10
   6  -8   0   69.69   17.30
   7   8   0  283.47   47.00
   7  -8   0  283.27   32.60
  -7  -8   0  288.07   54.69
   7  -8   0  249.48   34.00
   8   8   0   73.39   38.70
   8  -8   0   37.90   21.80
   8  -8   0   -4.10   19.60
  -8  -8   0   97.29   42.70
  -9  -8   0   42.40   44.30
   9  -8   0  194.78   37.00
   9   8   0   90.89   44.10
   0  -9   0   -3.40    7.40
   0   9   0    0.70    7.00
   0  -9   0   -9.00    8.00
   1  -9   0 2793.52  128.59
  -1  -9   0 2804.42  133.59
  -1   9   0 2728.53  125.09
   1   9   0 2733.43  129.59
  -1  -9   0 2659.73  133.99
   2  -9   0  471.15   28.20
  -2  -9   0  439.76   39.50
   2  -9   0  458.85   28.80
   2   9   0  430.56   34.20
  -2  -9   0  435.46   39.90
  -2   9   0  503.15   27.20
  -3   9   0  623.94   34.70
  -3  -9   0  621.54   51.49
  -3  -9   0  578.44   51.49
   3  -9   0  635.74   35.60
   3   9   0  570.54   45.80
   3  -9   0  592.24   34.70
   4   9   0   10.60   17.70
  -4  -9   0   56.69   26.10
   4  -9   0   28.60   10.30
   4  -9   0   22.70   10.60
  -4   9   0   28.30   12.30
  -4  -9   0    4.70   21.70
  -5  -9   0    6.40   25.60
  -5  -9   0   27.90   27.50
   5  -9   0   -6.00   11.20
  -5   9   0  -19.70   14.60
   5   9   0    1.00   30.80
   5  -9   0   -6.00   10.70
  -6  -9   0  129.29   45.80
   6  -9   0   58.89   15.90
   6   9   0   92.99   31.90
   6  -9   0  104.79   24.70
   7   9   0   75.49   33.40
   7  -9   0   78.79   23.50
  -7  -9   0   57.29   31.90
   7  -9   0   50.39   18.80
   8  -9   0   -0.30   20.00
   8  -9   0   27.70   20.10
  -8  -9   0  -27.80   39.70
   8   9   0   14.00   34.90
  -9  -9   0   13.80   44.20
   9   9   0  -14.10   42.10
   9  -9   0   17.50   25.20
   0 -10   0  937.31   54.39
   0  10   0  912.91   49.90
   0 -10   0  965.60   53.09
   1  10   0  384.56   28.90
  -1  10   0  398.16   24.60
   1 -10   0  366.76   28.40
  -1 -10   0  335.87   33.30
  -1 -10   0  355.16   31.90
   2 -10   0    6.30    7.90
  -2  10   0   11.20    7.10
   2 -10   0    9.50    9.10
  -2 -10   0   15.80   14.40
  -2 -10   0   -6.50   14.30
   3 -10   0   70.99   12.20
  -3 -10   0   36.00   18.90
  -3  10   0   68.79   11.00
   3 -10   0   47.40   10.80
   3  10   0   49.80   18.20
  -3 -10   0   28.90   20.60
   4  10   0 1390.26   81.79
   4 -10   0 1212.68   64.79
  -4 -10   0 1285.47   87.09
  -4 -10   0 1222.18   86.89
   4 -10   0 1175.38   63.59
   5 -10   0  -10.40   10.40
   5 -10   0   24.50   11.80
  -5 -10   0   20.70   22.90
   5  10   0  -23.00   20.60
   6 -10   0   61.79   18.80
   6  10   0   91.79   45.70
   6 -10   0   72.39   17.20
  -6 -10   0   60.29   32.90
   7 -10   0   57.69   18.10
   7  10   0   81.39   37.50
  -7 -10   0   61.49   30.40
   7 -10   0   47.20   21.50
  -8 -10   0   14.60   41.80
   8 -10   0   94.39   27.40
   8  10   0   38.50   37.30
   0 -11   0    6.30   11.50
   0 -11   0   13.40   10.80
   0  11   0   17.20    9.60
   1  11   0  863.01   50.49
  -1 -11   0  857.71   54.29
  -1  11   0  884.51   46.10
   1 -11   0  821.72   50.39
  -1 -11   0  902.91   57.89
   2 -11   0 1590.64   79.09
   2 -11   0 1602.54   80.69
  -2 -11   0 1623.54   91.89
  -2 -11   0 1635.54   92.99
  -3 -11   0  866.31   75.49
   3  11   0  899.21   59.19
  -3  11   0  885.11   48.50
   3 -11   0  890.91   48.30
  -3 -11   0  905.41   65.29
   3 -11   0  851.41   48.70
  -4 -11   0  -13.40   25.40
   4  11   0   -8.80   15.50
   4 -11   0    8.20   10.10
  -4 -11   0   -9.60   22.30
   4 -11   0   -2.30    9.20
   5  11   0  484.05   52.49
  -5 -11   0  431.46   62.69
   5 -11   0  392.86   31.90
   5 -11   0  486.75   34.90
  -5 -11   0  465.65   60.29
   6 -11   0   50.39   15.60
  -6 -11   0   38.20   28.90
   6 -11   0   54.59   17.80
   6  11   0   88.49   33.60
  -7 -11   0   17.30   34.30
   7 -11   0   14.60   16.50
   7  11   0   15.50   32.90
   7 -11   0    4.60   17.90
   8  11   0   58.09   43.10
   8 -11   0   38.20   21.60
  -8 -11   0  -17.10   43.90
   0 -12   0   86.29   22.40
   0  12   0   77.09   14.30
   0 -12   0   76.89   15.50
  -1 -12   0   16.50   17.60
   1 -12   0    8.00   11.60
  -1 -12   0    9.90   13.70
  -1  12   0   -4.80    8.50
   1  12   0    8.80   12.30
   2 -12   0  -13.80   10.00
  -2 -12   0   -5.90   14.90
  -2  12   0   -1.70    8.50
   2  12   0   -4.40   13.00
  -2 -12   0    4.20   17.10
   2 -12   0    2.20    9.00
   3  12   0   65.59   20.20
   3 -12   0   59.89   13.20
   3 -12   0   64.89   13.70
  -3 -12   0   35.30   19.70
   4 -12   0    8.90   10.30
  -4 -12   0   13.20   29.40
   4 -12   0    5.20   10.50
  -4 -12   0   15.20   24.00
   4  12   0    3.40   17.60
   5 -12   0   25.00   13.50
   5  12   0   -1.50   24.40
  -5 -12   0   63.69   33.00
   5 -12   0    8.60   11.80
  -5 -12   0  -55.19   30.30
   6 -12   0   15.80   13.50
   6  12   0  -29.70   26.00
  -6 -12   0   -0.80   35.40
   6 -12   0    0.90   14.70
   7 -12   0   98.29   24.00
   7 -12   0   96.59   20.20
   7  12   0   86.79   43.60
  -7 -12   0   83.49   41.90
  -8 -12   0  165.28   59.99
   8 -12   0   89.89   26.20
   8 -12   0   92.59   23.10
   8  12   0   -2.30   48.70
   0 -13   0   -6.50   14.80
   0 -13   0   -7.00   11.00
   0  13   0    6.60   10.80
   1 -13   0   54.29   13.50
  -1  13   0   28.80   14.50
  -1 -13   0   37.80   16.10
  -1 -13   0   49.99   21.40
   1  13   0   58.29   16.10
   1 -13   0   51.89   15.40
   2 -13   0  795.82   47.20
   2  13   0  768.32   53.19
  -2 -13   0  939.31   66.29
  -2 -13   0  825.42   59.69
   2 -13   0  819.72   50.49
  -3 -13   0   34.40   22.20
   3 -13   0   76.89   15.40
   3  13   0   40.00   16.30
   3 -13   0   58.79   13.10
  -3 -13   0   23.40   24.80
   4  13   0   -5.50   17.90
   4 -13   0    0.80   11.80
  -4 -13   0   -8.30   23.80
  -4 -13   0   18.50   27.30
   5 -13   0   86.59   17.50
  -5 -13   0   71.69   42.60
  -5 -13   0   62.09   33.80
   5  13   0   91.59   31.50
   5 -13   0   82.49   16.00
   6 -13   0  212.88   27.10
  -6 -13   0  120.59   43.50
   6 -13   0  228.38   26.90
   7 -13   0   34.70   20.60
  -7 -13   0   29.40   38.60
   7  13   0    5.00   46.60
   7 -13   0   41.50   17.80
   0  14   0   11.80   12.00
   0 -14   0   14.10   18.10
   0 -14   0   16.30   12.40
  -1 -14   0  422.66   45.40
   1 -14   0  474.15   38.70
  -1 -14   0  394.16   38.60
  -1  14   0  367.56   30.00
   1 -14   0  399.86   32.10
   1  14   0  410.16   34.60
   2 -14   0   11.80   13.70
  -2 -14   0    0.70   17.00
   2 -14   0    4.50   11.50
   2  14   0   -8.00   14.20
  -2 -14   0  -20.70   22.60
  -3 -14   0  144.69   32.20
   3 -14   0  140.19   21.20
  -3 -14   0  126.79   36.40
  -4 -14   0   14.50   30.50
   4 -14   0    2.10   11.40
   4 -14   0   -5.60   12.50
   4  14   0   -3.00   20.50
  -4 -14   0   -6.40   23.40
  -5 -14   0   11.00   25.20
   5  14   0  -28.90   22.70
   5 -14   0   15.50   13.90
   5 -14   0   33.90   14.90
   6 -14   0   45.20   17.80
   6  14   0    6.50   36.00
   6 -14   0   31.10   15.10
  -6 -14   0   44.30   36.20
   7 -14   0   27.60   17.10
   7 -14   0   14.10   22.80
  -7 -14   0    6.90   34.40
   0  15   0   22.20   13.80
   0 -15   0  -14.50   18.40
   1 -15   0   92.99   22.00
   1  15   0  100.59   19.80
   1 -15   0   87.49   20.40
  -1 -15   0  105.09   27.70
  -2 -15   0   48.70   26.40
   2 -15   0    5.60   15.30
  -2 -15   0   22.80   21.30
   2  15   0   16.00   17.10
   2 -15   0    6.60   12.20
  -3 -15   0    0.50   21.30
  -3 -15   0   34.30   31.50
   3 -15   0    5.80   11.70
   3  15   0   10.80   20.60
   4  15   0   15.50   22.60
   4 -15   0   54.19   17.10
   4 -15   0   48.10   14.60
  -4 -15   0   65.09   32.10
   5 -15   0   39.10   16.50
   5  15   0   50.49   36.90
  -5 -15   0   28.00   31.80
   5 -15   0   37.70   16.70
  -6 -15   0   -6.40   37.70
   6 -15   0   -4.20   15.70
   6 -15   0   10.60   16.50
   0 -16   0   93.59   26.90
   0  16   0  134.59   20.80
   0 -16   0  107.29   19.90
   1 -16   0   28.00   15.30
   1  16   0   71.49   19.70
   1 -16   0   14.80   20.10
  -1 -16   0   51.89   19.50
   2  16   0   18.40   20.80
   2 -16   0   13.80   12.70
  -2 -16   0  -31.20   26.50
   2 -16   0    8.30   16.80
  -2 -16   0    8.80   18.30
   3 -16   0  210.48   26.10
   3  16   0  275.47   44.50
  -3 -16   0  228.18   35.50
   3 -16   0  240.78   31.90
   4 -16   0   46.30   19.10
   4 -16   0   57.69   15.90
  -4 -16   0    7.40   27.80
   5 -16   0    5.20   15.00
  -5 -16   0  -38.50   29.90
   5 -16   0   25.20   16.90
  -6 -16   0   36.30   43.30
   6 -16   0   26.00   17.30
   0 -17   0   21.70   25.00
  -1 -17   0   26.50   29.40
  -1 -17   0   33.50   19.60
   1 -17   0   28.00   15.20
   1 -17   0    9.20   23.60
  -2 -17   0  131.59   30.20
   2 -17   0   71.09   30.10
   2 -17   0   87.79   18.20
   3 -17   0  147.59   21.80
  -3 -17   0  176.78   34.10
   3 -17   0  139.59   25.90
   4 -17   0   11.10   18.60
   4 -17   0   35.20   15.40
  -4 -17   0  -26.80   26.90
   5 -17   0   12.40   22.70
  -5 -17   0   -4.10   35.30
   0 -18   0   94.19   32.40
  -1 -18   0    0.50   17.20
   1 -18   0    8.10   15.10
   1 -18   0  -25.30   26.10
   2 -18   0  129.09   29.00
   2 -18   0   74.59   18.70
  -2 -18   0   66.69   25.40
  -3 -18   0   19.60   24.50
   3 -18   0  -26.90   20.40
   3 -18   0   -4.70   14.20
  -4 -18   0   14.50   30.20
   4 -18   0    3.20   19.90
   0 -19   0    4.80   16.70
   1 -19   0  217.38   39.90
   1 -19   0  126.19   27.20
  -1 -19   0  166.58   30.50
  -2 -19   0  -25.80   36.80
   2 -19   0   43.10   29.60
  -3 -19   0   32.70   26.50
   3 -19   0    7.70   16.10
   3 -19   0   -0.50   25.50
   0 -20   0   35.70   21.30
   1 -20   0   35.00   19.50
   1   0  -1 1084.79   46.20
  -1   0  -1  829.72   44.10
   1   0   1  882.41   44.00
  -2   0   1   16.80    8.10
  -2   0   1   36.30    9.80
   2   0   1   14.70    7.70
   2   0  -1   16.50    8.30
   2   0   1   19.50    9.00
  -2   0  -1   20.30    6.60
   3   0  -1  772.12   45.80
   3   0   1  760.12   47.00
  -3   0   1  732.93   43.90
  -3   0   1  739.93   47.50
  -3   0  -1  671.73   42.80
   3   0  -1  718.13   46.40
   3   0   1  767.32   46.40
  -4   0  -1  256.27   26.10
  -4   0   1  225.98   29.80
  -4   0  -1  212.88   32.50
   4   0   1  283.17   30.50
  -4   0   1  240.38   29.70
   4   0   1  238.18   29.40
   4   0  -1  212.88   27.90
   4   0  -1  262.07   30.30
  -5   0   1   57.09   22.00
  -5   0  -1   73.09   21.40
   5   0  -1   70.39   20.40
   5   0   1   48.60   19.50
   5   0   1   99.89   23.30
   5   0  -1   70.69   19.90
   6   0   1  689.63   57.59
  -6   0  -1  520.35   53.69
  -6   0   1  677.23   59.89
   6   0   1  712.43   57.39
   6   0  -1  690.83   56.49
   7   0   1  140.59   31.90
  -7   0   1  156.78   33.20
  -7   0  -1   57.39   29.90
   7   0  -1  117.59   29.50
   7   0  -1  144.09   31.90
   7   0   1  129.89   31.00
   8   0  -1   41.20   28.00
   8   0   1  -10.80   27.80
   8   0  -1   32.50   27.80
  -8   0   1   13.00   30.40
   9   0  -1  -15.20   27.40
   9   0   1   18.20   29.80
  10   0   1  115.49   43.50
  10   0  -1  128.69   44.10
   0   1   1   -0.40    1.10
  -1   1   1  913.11   43.10
   1  -1   1  879.21   42.90
   1   1  -1  860.01   53.89
   1   1  -1  904.21   45.40
  -1  -1  -1  923.31   46.00
  -1  -1   1  879.81   46.10
  -1   1  -1  983.80   42.80
   1  -1  -1  955.30   43.10
   1   1   1  960.80   44.70
   2   1  -1  253.67   21.80
   2  -1   1  265.97   19.90
   2   1  -1  260.07   23.10
  -2  -1  -1  277.57   20.80
  -2   1   1  268.97   18.20
  -2  -1  -1  260.77   22.80
   2  -1   1  281.77   21.20
   2   1   1  252.47   22.20
  -2   1  -1  266.17   20.50
   2  -1  -1  236.88   18.20
  -2  -1   1  278.17   28.20
   2   1   1  246.18   21.60
  -2  -1   1  259.07   21.80
   2  -1  -1  250.17   19.30
  -2   1  -1  247.38   18.10
   3  -1   1  736.33   45.20
  -3   1   1  741.93   52.29
   3  -1   1  745.43   46.10
   3   1  -1  753.32   49.90
  -3  -1  -1  782.92   45.90
  -3   1   1  794.82   43.40
  -3  -1  -1  788.12   49.20
   3   1  -1  708.83   47.20
  -3  -1   1  828.12   47.30
   3   1   1  661.13   46.40
  -3  -1   1  718.13   49.60
   3   1   1  972.50   58.29
  -3   1  -1  734.93   42.90
   3  -1  -1  737.23   45.10
   3  -1  -1  731.53   44.70
  -3   1  -1  747.33   46.30
  -4   1   1   73.79   14.50
   4   1  -1   34.60   17.80
  -4  -1  -1   90.79   18.20
   4  -1   1   75.59   17.50
  -4   1   1   59.79   16.80
   4   1  -1   84.89   19.60
  -4  -1  -1   60.39   18.70
   4  -1   1   92.79   18.60
  -4  -1   1   93.99   19.40
   4   1   1  110.89   22.70
  -4   1  -1   63.59   13.30
  -4   1  -1   56.09   16.70
   4  -1  -1   79.99   16.30
   4  -1  -1   98.89   17.80
   4   1   1   98.49   19.40
  -4  -1   1  108.29   22.60
  -5   1   1  841.02   60.59
   5   1  -1  817.32   61.89
  -5  -1  -1  803.42   61.29
   5  -1   1  888.31   58.79
   5   1  -1  869.41   60.79
   5   1   1  873.61   61.29
  -5   1  -1  754.32   57.59
   5  -1  -1  823.92   57.89
   5   1   1  775.52   59.59
  -5  -1   1  766.22   62.39
   5  -1  -1  901.11   58.49
   6  -1   1  129.29   27.40
   6  -1   1   76.39   22.40
  -6   1   1   98.99   25.80
   6   1  -1   80.89   26.30
  -6  -1  -1   81.59   25.00
   6   1  -1  135.89   29.00
   6   1   1   95.29   26.30
   6  -1  -1  106.49   23.10
   6  -1  -1   86.59   23.20
  -6  -1   1  142.29   32.30
  -6   1  -1  112.99   26.70
   7  -1   1  178.08   33.50
   7   1  -1  245.78   40.20
  -7   1   1  195.38   36.00
   7   1  -1  163.78   34.50
   7  -1   1  123.79   28.00
  -7  -1  -1  176.78   37.90
   7   1   1  144.09   35.50
   7  -1  -1  124.89   29.70
   7   1   1  223.88   40.20
   7  -1  -1  170.08   33.80
  -7   1  -1  122.19   32.70
  -7  -1   1  171.58   35.80
   8   1  -1  208.28   41.30
   8   1  -1  174.18   39.80
  -8  -1  -1  168.48   39.50
   8  -1   1  115.59   30.60
   8  -1   1  304.67   46.30
   8   1   1  227.68   42.80
  -8   1  -1  221.08   39.00
  -8  -1   1  137.19   35.60
   8  -1  -1  177.98   41.60
   8   1   1  167.68   38.30
   9  -1   1  -17.30   27.90
   9   1  -1   28.90   31.90
   9  -1  -1   20.10   29.00
   9   1   1  -17.20   29.90
  10   1  -1   46.00   39.70
  10   1   1   17.80   34.80
  10  -1  -1   64.19   40.00
   0  -2   1 3008.80  143.19
   0   2  -1 3624.94  142.39
   0  -2  -1 3437.26  143.39
   0   2   1 3073.19  144.79
   0   2  -1 3051.29  142.89
  -1   2   1  316.77   17.80
   1  -2   1  319.97   16.40
   1  -2   1  322.07   16.90
  -1  -2  -1  321.37   21.10
  -1  -2  -1  427.06   23.40
  -1  -2   1  444.06   28.60
  -1   2  -1  340.77   16.90
   1  -2  -1  341.27   18.10
  -1  -2   1  356.76   22.50
  -1   2  -1  350.86   15.80
   1  -2  -1  339.07   18.20
   1   2   1  342.57   20.50
   1   2   1  348.67   21.30
   2  -2   1  239.08   17.90
   2   2  -1  243.58   22.30
   2   2  -1  346.57   32.20
  -2  -2  -1  225.28   22.80
  -2   2   1  223.28   15.80
   2  -2   1  247.88   17.50
  -2   2   1  226.28   19.70
  -2  -2   1  217.58   24.90
  -2  -2   1  336.87   32.10
  -2   2  -1  197.18   18.20
   2   2   1  297.67   28.70
   2  -2  -1  222.58   17.10
  -2   2  -1  221.08   14.90
   2  -2  -1  238.68   16.80
   3   2  -1  171.88   24.90
  -3  -2  -1  184.98   28.00
   3  -2   1  144.29   18.80
   3   2  -1  206.68   29.80
  -3  -2  -1  116.19   17.70
  -3   2   1  132.89   15.00
   3  -2   1  136.29   17.90
  -3   2  -1  161.38   15.40
   3  -2  -1  147.59   17.60
  -3  -2   1  179.08   22.70
   3   2   1  104.99   17.30
  -3   2  -1  133.39   18.80
   3  -2  -1  151.78   17.30
   3   2   1  114.89   23.30
  -3  -2   1  140.69   22.70
   4   2  -1 2507.25  130.09
   4  -2   1 2557.64  125.19
   4  -2   1 2530.25  125.99
   4   2  -1 2642.74  132.99
  -4  -2  -1 2564.34  132.99
  -4   2   1 2484.05  121.49
   4  -2  -1 2590.44  125.39
   4  -2  -1 2637.64  125.39
  -4   2  -1 2478.75  120.59
   4   2   1 2511.25  130.59
  -4  -2   1 2262.77  141.09
   4   2   1 2607.04  132.89
  -4   2  -1 2584.44  126.89
   5  -2   1  729.53   53.39
   5   2  -1  859.01   62.39
   5  -2   1  748.43   52.89
  -5  -2  -1  769.42   60.59
   5  -2  -1  740.43   59.79
  -5   2  -1  786.02   54.39
   5   2   1  767.62   58.89
   5   2   1  746.93   59.69
  -5  -2   1  687.33   68.59
  -5  -2   1  702.33   54.19
   5  -2  -1  728.83   52.19
   6  -2   1  156.38   28.90
   6  -2   1  183.78   28.40
   6   2  -1  128.69   29.70
  -6  -2  -1  160.08   32.20
   6   2  -1  131.79   30.00
   6  -2  -1  190.68   30.40
   6   2   1  168.48   35.10
   6   2   1  207.98   34.80
  -6  -2   1  215.48   37.20
   6  -2  -1  194.78   30.10
  -6   2  -1  189.28   29.10
  -7   2   1   52.29   28.20
  -7  -2  -1  149.09   34.60
   7  -2   1  112.99   29.30
   7   2  -1   87.89   30.30
   7  -2   1  106.89   26.20
   7   2  -1   79.39   27.80
   7   2   1   83.29   31.10
  -7  -2   1   76.89   29.00
  -7   2  -1  136.59   31.20
   7  -2  -1  132.49   28.50
   7   2   1  116.49   31.70
   7  -2  -1   76.19   25.40
   8   2  -1   68.69   33.50
   8   2  -1   85.09   36.30
  -8   2   1   13.10   28.40
   8  -2   1   84.59   30.10
   8  -2   1   43.60   24.40
  -8  -2  -1   44.30   33.20
  -8  -2   1   46.30   33.60
   8  -2  -1   28.50   26.40
   8   2   1   64.09   32.10
   8   2   1   35.90   33.40
   8  -2  -1   69.09   29.50
   9   2  -1  220.58   48.30
   9  -2   1  164.78   39.80
   9  -2  -1  168.88   39.30
   9   2   1  226.18   47.10
  -9  -2   1  123.59   45.40
  10  -2   1   -0.10   36.80
  10   2  -1  -24.80   35.20
  10   2   1   -7.90   36.40
   0   3  -1    7.50    5.00
   0   3  -1    5.50    2.90
   0   3   1    4.30    3.90
   0  -3   1    8.00    3.80
   0  -3  -1    4.00    3.30
   0  -3   1    9.40    4.30
   0  -3  -1   10.70    4.20
   1  -3   1   69.09    4.90
   1  -3   1   71.29    5.50
  -1   3   1   78.09    7.40
   1   3  -1   71.89   12.30
  -1  -3  -1   81.99   10.40
   1   3  -1   50.99    9.40
  -1  -3  -1   63.19   10.60
  -1   3   1   73.29    7.40
   1  -3  -1   82.79    7.70
   1   3   1   65.49   10.10
   1  -3  -1   69.49    7.20
  -1  -3   1   54.59    9.10
   1   3   1   69.89    9.10
  -2  -3  -1  169.28   20.80
  -2   3   1  128.49   11.40
  -2  -3  -1  130.49   17.20
   2   3  -1  182.18   24.10
  -2   3   1  144.39   13.10
   2  -3   1  119.89   11.30
   2   3  -1  134.39   18.80
   2  -3   1  168.98   12.50
  -2   3  -1  132.79   13.70
   2   3   1  145.39   17.90
   2   3   1  138.19   18.00
  -2  -3   1  131.29   20.50
   2  -3  -1  130.09   12.40
  -2   3  -1  118.69    9.30
   2  -3  -1  122.09   11.70
   3  -3   1  405.36   26.80
  -3  -3  -1  327.77   31.60
   3   3  -1  372.96   35.40
  -3  -3  -1  360.26   34.70
  -3   3   1  390.66   25.00
  -3   3   1  380.86   28.20
   3   3  -1  398.76   33.60
   3  -3   1  361.06   26.60
  -3  -3   1  422.16   34.30
  -3   3  -1  377.56   23.10
   3  -3  -1  402.06   26.50
   3   3   1  490.85   41.10
   3   3   1  400.36   35.50
  -3  -3   1  383.66   37.10
   3  -3  -1  385.26   26.40
  -3   3  -1  382.26   29.10
   4   3  -1  398.16   41.00
  -4  -3  -1  329.97   35.30
   4  -3   1  348.47   30.90
   4  -3   1  368.46   30.70
  -4   3   1  389.46   34.40
  -4   3   1  332.47   27.30
   4   3  -1  565.74   53.79
  -4   3  -1  408.66   38.10
   4   3   1  363.86   39.80
  -4   3  -1  413.06   27.20
   4  -3  -1  400.66   31.40
  -4  -3   1  328.47   41.70
  -4  -3   1  382.26   37.10
   4  -3  -1  416.66   31.40
   4   3   1  453.95   39.80
  -5   3   1  -12.80   15.00
  -5  -3  -1   64.69   29.10
   5   3  -1    4.70   19.80
   5  -3   1    5.90   12.00
  -5  -3  -1   20.90   25.70
   5  -3   1   20.70   15.20
   5   3  -1    8.20   18.80
  -5  -3   1   -1.60   16.30
   5  -3  -1   28.60   13.90
   5   3   1   42.40   23.30
  -5  -3   1   13.10   22.70
   5   3   1   -6.80   16.30
   5  -3  -1   30.70   14.50
  -5   3  -1   10.50   15.20
   6   3  -1  638.74   59.29
   6  -3   1  556.14   46.00
  -6   3   1  601.34   53.79
   6   3  -1  536.25   58.59
   6  -3   1  590.04   50.69
  -6  -3  -1  498.75   57.39
  -6   3  -1  591.74   49.60
   6  -3  -1  527.35   46.70
   6   3   1  641.04   58.99
   6   3   1  548.85   57.99
   6  -3  -1  539.55   49.00
  -6  -3   1  544.05   58.19
   7  -3   1  491.85   48.00
   7   3  -1  443.16   55.39
  -7   3   1  448.26   53.49
  -7  -3  -1  515.95   60.99
   7   3  -1  438.56   55.79
   7  -3   1  505.75   52.29
  -7   3  -1  430.66   49.60
   7   3   1  545.85   61.39
   7  -3  -1  480.55   47.90
  -7  -3   1  476.35   60.99
   7  -3  -1  566.94   52.89
   7   3   1  490.05   57.99
  -8   3   1  126.99   38.20
   8   3  -1  152.88   41.10
   8  -3   1  109.59   26.70
   8   3  -1  179.48   40.10
  -8  -3  -1  164.08   40.20
   8  -3   1  139.09   33.10
  -8   3  -1  111.39   34.90
   8   3   1  191.08   41.90
   8  -3  -1  114.19   31.90
  -8  -3   1   72.19   31.70
   8  -3  -1   70.79   28.50
   8   3   1  104.49   36.10
   9   3  -1   58.89   38.30
   9  -3   1   64.59   30.10
   9   3   1   38.30   36.50
  -9  -3   1    3.10   41.10
   9  -3  -1  112.79   33.70
  10  -3   1   15.40   32.30
  10   3  -1   67.59   43.10
  10  -3  -1   10.50   34.10
  10   3   1    9.40   39.00
   0   4   1 2834.42  132.69
   0   4  -1 2857.41  133.39
   0  -4   1 3019.50  132.19
   0  -4  -1 2857.81  132.69
   0   4  -1 3094.79  130.99
   0  -4  -1 2988.50  132.59
   0  -4   1 2960.60  132.49
  -1   4   1 4646.33  204.08
   1  -4   1 4709.63  202.18
  -1  -4  -1 4601.54  207.98
   1   4  -1 4387.86  210.98
  -1   4   1 4671.73  204.38
   1  -4   1 4908.41  202.28
   1  -4  -1 4647.14  204.28
   1   4   1 4551.64  207.48
   1   4   1 4653.83  209.08
  -1  -4   1 4258.67  210.18
   1  -4  -1 4643.94  204.38
  -1  -4   1 4314.27  209.08
  -1   4  -1 5098.99  201.78
   2  -4   1  140.49   11.60
   2   4  -1  175.78   23.70
  -2  -4  -1  155.28   21.00
  -2   4   1  142.99   12.20
   2  -4   1  154.88   11.60
   2   4  -1  164.08   20.10
  -2   4   1  148.19   13.50
  -2  -4  -1  187.88   24.10
   2   4   1  160.48   19.00
  -2   4  -1  189.88   10.40
  -2  -4   1  155.98   21.10
  -2   4  -1  169.48   13.90
   2  -4  -1  166.38   13.50
   2   4   1  274.97   29.70
  -2  -4   1  165.68   21.90
   2  -4  -1  174.58   13.40
   3  -4   1 3958.50  180.28
   3  -4   1 4156.68  179.58
  -3   4   1 3970.40  179.18
  -3  -4  -1 3813.92  187.58
  -3  -4  -1 3787.72  190.98
  -3   4   1 3936.61  181.88
   3   4  -1 3938.81  189.48
  -3   4  -1 4100.89  181.98
   3  -4  -1 4088.69  180.78
  -3   4  -1 4022.50  178.98
  -3  -4   1 3712.13  189.18
   3   4   1 3937.31  188.88
   3  -4  -1 4022.80  180.58
   3   4   1 4168.08  191.98
   4  -4   1  963.10   55.49
  -4   4   1 1000.30   57.69
  -4  -4  -1  935.01   66.59
   4   4  -1  990.90   65.09
   4  -4   1  963.90   53.79
  -4  -4  -1  858.31   61.09
  -4  -4   1  951.30   68.49
   4   4   1  944.91   65.89
  -4   4  -1  988.90   56.99
   4  -4  -1  942.01   54.69
   4  -4  -1  950.10   54.39
  -4  -4   1 1176.28   75.49
   5  -4   1  219.18   28.00
  -5  -4  -1  136.89   24.90
   5  -4   1  210.48   26.50
  -5   4   1  192.18   33.10
  -5  -4  -1  133.19   30.00
   5   4  -1  189.18   31.70
   5   4  -1  254.77   39.30
  -5   4  -1  242.78   28.10
  -5  -4   1  184.48   29.80
  -5  -4   1  225.88   37.10
   5  -4  -1  196.38   26.10
   5   4   1  239.88   34.70
   5   4   1  211.08   34.60
   5  -4  -1  283.47   30.00
  -6  -4  -1  141.29   32.50
   6  -4   1  260.77   34.30
   6  -4   1  192.38   25.90
   6   4  -1  222.68   39.60
  -6  -4   1  242.08   43.30
   6  -4  -1  211.38   30.70
   6   4   1  258.67   39.70
   6  -4  -1  244.08   32.30
  -6   4  -1  194.08   28.90
   6   4   1  229.38   35.50
   7  -4   1  420.26   43.10
   7  -4   1  430.46   46.60
  -7  -4  -1  321.77   47.50
   7   4  -1  457.35   55.29
  -7   4   1  386.96   50.79
   7  -4  -1  330.07   41.90
   7  -4  -1  423.16   47.40
  -7  -4   1  469.85   62.19
   7   4   1  332.37   48.50
   7   4   1  413.06   52.79
  -7   4  -1  362.06   45.00
  -8   4   1  150.98   38.70
   8   4  -1  220.08   43.00
   8   4  -1  151.68   44.30
  -8  -4  -1  154.78   36.90
   8  -4   1  191.08   31.00
   8  -4   1  163.78   33.90
   8   4   1  127.69   46.70
   8  -4  -1  171.58   32.50
   8  -4  -1  149.79   32.30
  -8  -4   1  114.29   35.60
   8   4   1  193.38   41.10
  -8   4  -1  192.98   37.60
   9   4  -1   42.60   36.60
  -9  -4  -1   78.09   52.99
   9  -4   1   66.49   30.30
  -9  -4   1  -91.29   40.40
   9  -4  -1   35.70   29.20
   9   4   1   73.59   40.30
   0   5  -1  105.79    9.80
   0  -5   1  111.59   11.80
   0  -5   1  115.59   12.00
   0  -5  -1  118.89   12.10
   0   5  -1  104.79   13.80
   0  -5  -1  107.99   12.30
   0   5   1  104.19   11.10
   0   5   1  113.89   12.70
  -1   5   1  757.62   38.30
   1   5  -1  729.93   46.00
  -1   5   1  752.92   38.70
  -1  -5  -1  793.42   44.00
   1  -5   1  751.02   37.00
  -1  -5  -1  728.83   42.40
   1   5   1  829.82   44.60
  -1  -5   1  794.42   44.40
   1   5   1  789.62   41.90
  -1   5  -1  817.32   35.90
  -1   5  -1  794.92   37.20
   1  -5  -1  787.72   38.90
  -1  -5   1  786.72   45.60
   1  -5  -1  753.32   38.70
  -2   5   1 1439.96   68.29
   2  -5   1 1491.45   66.79
  -2  -5  -1 1452.85   76.99
  -2  -5  -1 1480.95   78.59
   2  -5   1 1538.05   66.79
   2   5  -1 1434.46   80.49
   2   5  -1 1399.96   76.09
  -2   5  -1 1491.65   67.39
  -2  -5   1 1385.66   79.99
   2  -5  -1 1468.05   69.09
   2   5   1 1480.75   75.69
  -2  -5   1 1388.66   77.69
   2   5   1 1467.75   78.39
   2  -5  -1 1477.35   69.09
   3  -5   1 1147.19   59.29
   3   5  -1 1172.28   74.29
  -3   5   1 1131.79   58.59
  -3  -5  -1 1205.08   73.19
  -3   5   1 1229.78   61.79
  -3  -5  -1 1462.65   77.99
   3  -5   1 1257.27   59.09
  -3   5  -1 1168.88   56.39
   3   5   1 1298.37   73.89
  -3  -5   1 1160.28   74.09
   3  -5  -1 1214.28   60.79
  -3   5  -1 1197.18   61.29
   3  -5  -1 1204.28   60.49
   3   5   1 1172.28   69.39
  -3  -5   1 1236.28   72.19
   4   5  -1  326.67   46.00
  -4  -5  -1  318.47   40.70
   4  -5   1  226.08   22.70
   4   5  -1  273.87   36.10
  -4   5   1  233.68   26.40
  -4  -5  -1  353.76   44.90
   4  -5  -1  256.87   24.30
  -4  -5   1  354.46   42.00
   4   5   1  388.06   50.79
  -4   5  -1  326.67   27.80
   4   5   1  331.57   39.70
   4  -5  -1  280.07   28.10
  -4  -5   1  292.97   37.30
  -5  -5  -1  373.96   44.30
  -5  -5  -1  379.66   48.50
   5   5  -1  485.35   57.69
   5  -5   1  367.56   30.80
   5   5  -1  488.95   50.89
  -5   5   1  345.47   36.10
   5  -5   1  325.17   32.90
   5  -5  -1  292.17   30.40
   5  -5  -1  374.06   33.40
  -5  -5   1  346.37   44.30
  -5  -5   1  308.57   44.90
   5   5   1  548.75   71.79
  -5   5  -1  363.56   34.30
   5   5   1  317.47   42.60
  -6   5   1   85.39   24.40
   6  -5   1   89.89   19.30
  -6  -5  -1  126.99   35.90
   6  -5   1   65.79   19.40
   6   5  -1   71.89   32.10
   6   5  -1   73.59   29.10
   6  -5  -1  109.49   24.10
  -6  -5   1   48.70   28.30
  -6   5  -1   96.19   22.10
   6   5   1  132.89   37.90
   6  -5  -1   82.99   18.90
   6   5   1   51.09   26.50
  -7   5   1  297.27   39.60
   7  -5   1  343.67   41.10
  -7  -5  -1  210.28   38.40
   7   5  -1  396.66   52.39
   7   5  -1  409.16   55.69
   7  -5   1  294.37   37.30
   7   5   1  316.07   46.40
   7  -5  -1  251.07   32.20
   7   5   1  263.97   48.00
  -7   5  -1  269.27   35.20
  -7  -5   1  226.78   38.80
   7  -5  -1  269.97   38.40
  -8   5   1   74.99   32.60
   8  -5   1  117.89   26.30
  -8  -5  -1  113.19   41.40
   8  -5   1   97.39   28.60
   8   5  -1   48.70   32.10
  -8  -5   1   24.00   30.00
   8  -5  -1  127.19   31.60
  -8   5  -1  121.39   33.90
   8  -5  -1   80.69   26.40
   8   5   1  107.99   38.90
   9   5  -1  -13.00   33.00
  -9  -5  -1   13.40   37.60
   9  -5   1   45.00   27.40
   9   5   1   48.30   38.40
  -9  -5   1    6.80   42.30
   9  -5  -1   30.10   28.10
   0  -6   1 2213.58  104.59
   0   6   1 2187.18  106.39
   0  -6  -1 2165.88  105.09
   0   6  -1 2294.07  106.49
   0   6   1 2377.26  104.39
   0   6  -1 2273.87  105.19
   0  -6   1 2268.77  104.49
   0  -6  -1 2244.58  104.99
  -1   6   1 1740.53   81.39
  -1   6   1 1722.33   82.09
  -1  -6  -1 1687.53   86.89
   1   6  -1 1688.23   89.39
   1   6  -1 1709.23   84.89
  -1  -6  -1 1711.13   86.19
   1  -6   1 1791.22   80.09
   1   6   1 1729.13   84.89
  -1  -6   1 1789.62   88.39
  -1   6  -1 1794.32   80.79
  -1  -6   1 1759.82   87.69
  -1   6  -1 1838.72   78.99
   1  -6  -1 1795.22   82.29
   1   6   1 1710.23   87.49
   1  -6  -1 1832.72   82.39
   2   6  -1 1476.05   80.29
   2  -6   1 1493.45   71.29
  -2  -6  -1 1415.36   82.59
   2  -6   1 1492.65   71.29
  -2   6   1 1486.15   73.39
   2   6  -1 1554.84   86.29
   2   6   1 1643.04   81.19
  -2   6  -1 1639.34   70.59
  -2   6  -1 1636.84   71.19
  -2  -6   1 1643.34   84.49
   2  -6  -1 1627.24   74.09
   2   6   1 1598.04   84.19
  -2  -6   1 1596.34   86.29
   2  -6  -1 1555.54   73.69
   3   6  -1 1202.18   71.39
  -3  -6  -1 1421.66   83.89
  -3   6   1 1169.08   61.19
  -3  -6  -1 1174.08   70.99
   3   6  -1 1172.28   76.59
   3  -6   1 1213.98   58.59
  -3   6   1 1167.78   59.29
   3  -6   1 1157.58   59.09
  -3  -6   1 1152.38   75.19
  -3  -6   1 1249.07   74.29
  -3   6  -1 1298.27   60.79
   3  -6  -1 1231.48   60.79
   3  -6  -1 1234.58   60.69
   3   6   1 1221.98   70.89
   3   6   1 1256.67   74.99
  -3   6  -1 1194.88   56.39
  -4  -6  -1   58.09   24.80
   4  -6   1  106.39   14.30
   4   6  -1  202.58   49.00
  -4  -6  -1   61.69   19.00
  -4   6   1   86.09   16.30
   4   6  -1   83.49   21.50
   4  -6   1   92.69   15.00
  -4  -6   1  122.09   41.70
   4  -6  -1   96.79   14.40
   4   6   1  116.19   24.70
  -4   6  -1   91.49   15.50
   4  -6  -1   95.09   14.50
   4   6   1   96.49   38.70
  -4  -6   1   75.39   22.10
   5   6  -1 1528.85   90.59
   5  -6   1 1316.67   71.19
  -5  -6  -1 1454.35   88.19
   5  -6   1 1384.16   75.79
  -5   6   1 1371.96   78.09
  -5  -6  -1 1190.38   89.29
   5   6  -1 1540.95   95.09
   5   6   1 1685.73  116.49
   5  -6  -1 1240.78   74.59
   5  -6  -1 1311.57   73.79
  -5   6  -1 1385.16   75.19
  -5  -6   1 1302.77   93.39
  -5  -6   1 1213.98   86.79
   5   6   1 1405.66   88.39
   6   6  -1   68.59   33.50
   6   6  -1   73.89   26.10
   6  -6   1   24.20   14.30
  -6   6   1   56.09   22.50
   6  -6   1   81.59   20.50
  -6  -6  -1  121.79   53.39
  -6  -6   1   43.10   23.40
   6  -6  -1   85.89   22.20
   6  -6  -1   71.99   19.60
   6   6   1   12.50   29.10
  -6   6  -1   68.59   19.60
   7  -6   1  264.57   35.10
   7  -6   1  347.17   45.00
  -7  -6  -1  253.07   42.40
   7   6  -1  381.36   50.49
  -7   6   1  273.57   40.40
   7   6   1  270.97   45.00
  -7  -6   1  311.77   52.29
   7   6   1  211.68   49.80
  -8  -6  -1   51.49   36.00
   8  -6   1   47.40   24.10
   8   6  -1   36.30   32.90
   8  -6   1   30.00   21.50
  -8  -6   1   -6.80   33.20
   8   6   1   96.59   36.90
   8  -6  -1    2.90   22.40
   8  -6  -1   53.09   28.70
   9   6  -1  188.38   48.70
  -9  -6  -1  106.79   49.90
   9  -6   1  151.08   33.90
   9  -6  -1  136.59   35.40
   9   6   1   97.19   45.20
  -9  -6   1  105.59   46.80
   0  -7  -1   79.39   11.80
   0  -7   1   81.19   12.10
   0   7  -1   85.59   10.70
   0   7   1   74.49   11.10
   0  -7   1   81.89   12.00
   0  -7  -1   87.59   13.10
  -1  -7  -1 3579.04  176.68
   1  -7   1 3850.91  170.68
   1  -7   1 3921.11  170.18
   1   7  -1 3877.21  181.18
  -1   7   1 3701.03  173.38
  -1   7   1 3856.51  172.38
  -1  -7  -1 3774.72  176.68
   1   7  -1 3951.10  174.58
   1  -7  -1 3783.22  172.08
  -1   7  -1 3913.91  168.68
   1  -7  -1 3788.82  172.08
  -1  -7   1 3736.03  177.78
  -1  -7   1 3691.23  177.28
   1   7   1 3961.90  184.98
  -2  -7  -1  452.35   37.30
   2   7  -1  430.86   39.70
  -2  -7  -1  431.36   36.50
  -2   7   1  440.36   27.20
   2   7  -1  468.65   34.20
  -2   7   1  446.96   27.10
   2  -7   1  454.75   25.40
   2  -7   1  433.76   24.90
  -2   7  -1  494.05   24.60
  -2   7  -1  503.25   24.40
  -2  -7   1  457.25   38.90
   2   7   1  509.55   34.90
  -2  -7   1  485.95   38.70
   2  -7  -1  481.25   27.80
   2  -7  -1  492.85   27.80
   3  -7   1  304.87   20.60
  -3   7   1  300.77   22.80
   3  -7   1  324.97   20.30
   3   7  -1  294.27   32.60
  -3  -7  -1  251.47   35.10
  -3  -7  -1  299.57   33.70
   3   7  -1  275.27   37.70
   3   7   1  303.97   32.10
  -3  -7   1  300.67   35.80
   3   7   1  348.97   38.60
   3  -7  -1  294.17   22.20
  -3  -7   1  311.37   37.00
  -3   7  -1  330.97   22.30
   3  -7  -1  313.57   25.90
  -4   7   1   99.49   16.80
   4  -7   1  100.49   14.70
   4   7  -1  113.29   29.10
  -4  -7  -1  122.39   26.80
  -4  -7  -1   64.29   20.90
   4  -7   1  110.89   14.00
   4   7  -1  177.28   28.30
   4   7   1  153.08   27.30
  -4  -7   1  151.38   31.20
   4  -7  -1  119.49   16.60
   4  -7  -1  108.49   16.10
   4   7   1  102.69   26.70
  -4  -7   1   90.39   25.20
  -4   7  -1  155.48   17.70
  -5  -7  -1  214.38   33.70
  -5   7   1  166.38   24.10
   5  -7   1  102.19   19.20
  -5  -7  -1  261.37   49.70
   5   7  -1  213.18   34.40
   5  -7   1  153.28   18.90
   5  -7  -1  148.39   19.60
  -5  -7   1  112.49   39.10
   5  -7  -1  118.19   20.20
  -5  -7   1  194.78   37.20
   5   7   1   97.09   28.50
   5   7   1  132.19   28.20
   6   7  -1  489.85   53.79
  -6  -7  -1  445.26   58.59
   6  -7   1  365.46   33.60
   6  -7   1  403.96   38.60
  -6   7   1  432.86   43.20
  -6  -7   1  319.37   52.69
  -6   7  -1  389.96   38.70
   6  -7  -1  354.26   34.80
   6   7   1  412.56   53.89
   6  -7  -1  428.46   39.40
   7  -7   1  282.17   36.90
  -7   7   1  332.37   41.20
   7  -7   1  279.87   34.80
   7   7  -1  389.26   51.19
  -7  -7  -1  275.17   51.99
   7  -7  -1  314.97   41.80
   7  -7  -1  296.97   36.10
  -7  -7   1  334.37   56.89
   7   7   1  270.37   47.70
  -7   7  -1  318.77   36.60
   8  -7   1   98.79   27.20
  -8  -7  -1   66.69   35.60
   8   7  -1  107.49   40.50
   8  -7   1   94.59   24.30
   8   7   1  132.29   43.30
   8  -7  -1   87.49   25.50
  -8  -7   1   73.69   43.70
   8  -7  -1  113.59   28.60
   9  -7   1   92.79   33.50
   9   7  -1  119.59   45.40
   9  -7  -1  106.39   31.40
   9   7   1  114.69   41.10
  -9  -7   1   68.29   46.60
   0   8  -1   15.10    7.00
   0  -8   1   41.60   10.60
   0  -8  -1   21.30    9.50
   0   8   1   18.60   10.30
   0  -8  -1   24.80    9.50
   0   8  -1   45.60   12.20
   0   8   1   23.50    8.50
   0  -8   1   27.90    9.00
  -1  -8  -1  493.85   35.50
   1   8  -1  528.75   32.40
  -1   8   1  499.85   30.90
  -1   8   1  520.05   29.20
   1  -8   1  527.55   29.80
   1   8  -1  551.24   40.10
  -1  -8  -1  498.35   35.10
   1  -8   1  554.94   29.00
   1  -8  -1  469.35   29.70
  -1   8  -1  433.76   29.80
   1  -8  -1  507.95   30.70
  -1   8  -1  482.85   26.50
  -1  -8   1  470.15   35.10
   1   8   1  478.05   36.90
  -1  -8   1  426.06   35.50
   2   8  -1  254.37   25.90
   2  -8   1  299.27   19.40
  -2  -8  -1  307.97   31.40
  -2  -8  -1  272.87   30.80
   2  -8   1  307.67   18.80
   2   8  -1  336.27   36.20
  -2   8   1  293.27   20.40
   2   8   1  299.67   33.50
  -2  -8   1  320.97   32.70
  -2   8  -1  270.27   17.00
   2   8   1  289.17   27.00
  -2   8  -1  269.67   18.30
  -2  -8   1  281.37   31.90
   2  -8  -1  255.17   20.30
  -3  -8  -1  763.52   55.89
  -3  -8  -1  670.73   52.49
   3   8  -1  721.23   49.90
   3  -8   1  688.13   37.20
   3  -8   1  676.13   37.30
  -3   8   1  691.63   39.60
  -3  -8   1  691.93   55.89
   3   8   1  677.13   56.19
  -3  -8   1  699.03   54.69
   3  -8  -1  754.92   40.50
   3  -8  -1  762.52   40.50
  -4  -8  -1  976.00   67.59
  -4   8   1  918.21   51.49
   4  -8   1  903.21   47.60
   4   8  -1  875.91   62.89
   4  -8   1  853.21   48.50
  -4  -8  -1  923.91   69.49
  -4   8  -1  922.91   48.80
  -4  -8   1  973.40   68.29
   4   8   1  930.91   64.19
   4  -8  -1  800.62   49.20
   4  -8  -1  858.41   50.29
  -4  -8   1  890.21   70.59
  -5   8   1  202.68   25.60
  -5  -8  -1  164.28   34.70
   5   8  -1  137.59   29.70
   5  -8   1  170.38   21.90
  -5  -8  -1  168.28   38.60
   5  -8   1  180.48   21.00
   5  -8  -1  135.19   20.50
   5  -8  -1  167.68   21.10
  -5   8  -1  134.99   19.40
  -5  -8   1  164.68   42.40
   5   8   1  203.78   42.60
   6   8  -1  142.09   35.40
   6  -8   1  127.59   23.70
  -6  -8  -1  207.98   53.59
   6  -8   1   82.59   17.00
   6   8   1  125.39   35.20
   6  -8  -1  114.39   20.00
   6  -8  -1  112.69   21.70
  -6  -8   1   83.39   33.80
  -7   8   1   88.29   28.90
   7  -8   1   58.69   19.10
   7  -8   1   56.89   21.50
   7   8  -1   53.49   34.10
  -7  -8   1   19.20   36.30
   7  -8  -1   48.70   20.80
   7   8   1  120.79   53.59
   7  -8  -1   34.30   18.40
   8  -8   1  108.69   26.90
   8  -8   1   72.99   23.90
   8   8  -1   45.60   37.60
  -8  -8  -1   67.19   36.90
   8   8   1  180.58   47.70
  -8  -8   1   74.89   42.70
   8  -8  -1  120.29   29.20
   8  -8  -1  104.99   25.30
   9  -8   1   42.50   26.80
  -9  -8  -1   91.19   56.09
   9   8  -1   93.19   53.89
   9   8   1   24.80   44.80
  -9  -8   1   17.00   38.50
   9  -8  -1   94.29   32.70
   0   9  -1   35.70    9.30
   0  -9   1   39.80   10.20
   0   9   1   39.00    9.90
   0  -9   1   29.50   11.20
   0  -9  -1   10.60   10.30
   0  -9  -1   22.40   10.00
  -1  -9  -1  663.83   45.30
   1   9  -1  683.73   41.60
  -1   9   1  693.73   38.90
   1  -9   1  750.82   38.90
  -1  -9  -1  712.83   46.10
   1  -9   1  689.23   40.00
   1  -9  -1  778.72   41.80
   1   9   1  643.64   46.10
  -1  -9   1  795.02   48.90
  -1   9  -1  744.23   36.80
  -1  -9   1  689.13   45.10
   1  -9  -1  704.63   40.60
  -2  -9  -1   33.30   14.60
  -2   9   1   48.50    9.70
   2  -9   1   35.40    8.00
  -2  -9  -1   32.70   16.60
   2  -9   1   47.20    9.70
  -2   9  -1   44.70    7.10
   2  -9  -1   32.90   10.20
   2  -9  -1   36.50    9.50
   2   9   1   18.90    9.80
  -2  -9   1   19.50   15.20
  -2  -9   1   43.30   17.40
  -3  -9  -1  864.21   62.99
  -3   9   1  948.21   48.90
   3   9  -1  961.30   59.59
   3  -9   1  916.81   46.90
   3  -9   1  907.21   46.60
  -3  -9  -1  892.81   64.09
  -3  -9   1  934.21   70.49
   3  -9  -1  871.11   49.10
   3   9   1  927.61   59.69
   3  -9  -1  920.71   49.20
   4   9  -1  239.48   33.30
   4  -9   1  226.18   19.40
  -4   9   1  170.88   23.80
  -4  -9  -1  202.68   31.80
   4  -9   1  187.68   20.40
  -4  -9  -1  171.38   40.90
  -4  -9   1  192.48   33.50
  -4  -9   1  248.18   40.00
   4   9   1  279.77   35.60
   4  -9  -1  219.98   22.40
   4  -9  -1  223.78   22.90
  -5  -9  -1  808.02   71.89
  -5   9   1  811.82   54.69
   5   9  -1  854.51   68.69
   5  -9   1  835.12   48.00
   5  -9   1  831.72   51.39
  -5  -9  -1  790.82   73.59
  -5  -9   1  853.11   74.99
  -5  -9   1  882.21   76.99
   5  -9  -1  903.81   51.29
   5   9   1  886.51   68.69
   5  -9  -1  877.81   52.89
   6  -9   1    5.90   12.20
   6   9  -1   16.50   23.80
   6  -9   1  -14.60   15.60
  -6  -9  -1    0.40   27.60
  -6   9   1   31.20   20.70
   6  -9  -1   -9.00   13.50
   6   9   1   51.59   28.90
  -6  -9   1   22.80   29.50
   7  -9   1  154.38   27.00
   7  -9   1  100.69   19.80
   7   9  -1  149.99   40.10
  -7  -9  -1   94.89   37.40
   7   9   1   86.39   33.60
   7  -9  -1  111.79   25.20
   7  -9  -1   94.19   21.10
  -7  -9   1   95.09   37.90
  -8  -9  -1   60.39   42.90
   8  -9   1   46.60   22.30
   8   9  -1   94.29   38.40
   8  -9   1   68.79   25.10
   8  -9  -1   37.40   23.50
   8   9   1   62.39   40.90
   8  -9  -1   55.59   23.80
  -8  -9   1   -8.40   39.20
  -9  -9  -1   28.60   53.79
   9  -9   1  -36.50   22.20
   9   9  -1  -14.20   68.69
   9  -9  -1  -34.90   22.60
   9   9   1   -6.90   42.40
  -9  -9   1    8.60   44.70
   0  10   1   99.49   19.10
   0 -10  -1   89.19   16.10
   0 -10   1   88.89   18.80
   0 -10   1   69.69   14.00
   0  10  -1  101.99   13.30
   0 -10  -1   87.79   15.20
   1  10  -1   23.90   11.20
  -1  10   1   28.20    8.90
   1 -10   1   23.20    9.00
  -1 -10  -1   17.70   12.90
   1 -10   1   26.40   10.40
  -1 -10  -1    1.00   11.20
   1  10   1   31.30   12.20
  -1  10  -1   35.10    7.80
   1 -10  -1   32.80   11.50
  -1 -10   1    3.60   13.40
  -1 -10   1   13.40   11.90
   1 -10  -1   17.20    9.70
   2 -10   1  517.85   31.50
  -2 -10  -1  515.65   44.90
  -2 -10  -1  535.65   44.90
  -2  10   1  540.35   32.80
   2 -10   1  516.05   32.90
  -2 -10   1  629.34   46.90
  -2 -10   1  516.95   46.10
   2 -10  -1  588.04   34.50
   2 -10  -1  603.84   36.20
  -2  10  -1  560.04   29.40
   2  10   1  585.84   40.40
  -3 -10  -1  291.47   39.10
   3  10  -1  234.68   30.40
  -3  10   1  224.18   21.50
   3 -10   1  243.28   20.30
   3 -10   1  232.48   19.00
  -3 -10  -1  242.78   36.70
   3  10   1  226.78   30.50
  -3 -10   1  306.37   39.60
   3 -10  -1  242.18   22.20
   3 -10  -1  248.38   22.90
  -4 -10  -1  869.51   76.99
  -4  10   1  612.24   39.80
   4  10  -1  631.64   62.89
  -4 -10  -1  605.44   58.69
   4 -10   1  597.24   37.00
   4 -10   1  599.64   35.80
   4  10   1  621.04   53.29
   4 -10  -1  570.44   38.40
  -4 -10   1  685.53   60.49
  -4 -10   1  620.74   61.09
   4 -10  -1  620.14   39.40
   5 -10   1  186.08   21.40
   5  10  -1  212.58   35.30
  -5 -10  -1  301.97   53.79
   5 -10   1  232.08   25.40
  -5  10   1  228.58   28.80
   5 -10  -1  205.58   25.90
   5 -10  -1  217.58   24.70
   5  10   1  246.08   40.10
  -5 -10   1  258.47   43.10
  -5 -10   1  137.29   37.40
  -6 -10  -1  364.66   53.69
   6  10  -1  405.46   56.69
   6 -10   1  529.05   40.40
   6 -10   1  486.75   35.30
   6  10   1  494.25   59.69
   6 -10  -1  462.15   41.20
   6 -10  -1  525.05   38.50
  -6 -10   1  520.95   66.59
   7  10  -1    6.00   31.00
  -7 -10  -1   27.60   36.90
   7 -10   1    1.00   16.90
  -7 -10   1  -14.30   32.60
   7 -10  -1   18.40   19.30
   7  10   1   24.00   33.00
   7 -10  -1   11.40   16.30
   8 -10   1   64.39   21.80
   8  10  -1   59.39   41.70
  -8 -10  -1  171.98   54.09
   8 -10   1   90.39   25.10
   8 -10  -1   82.09   25.30
  -8 -10   1   -2.90   33.80
   8  10   1  -26.00   39.20
   8 -10  -1   55.49   25.50
   0  11  -1  287.37   23.00
   0 -11  -1  257.37   27.80
   0 -11  -1  260.17   26.60
   0 -11   1  298.47   34.10
   0  11   1  310.57   25.20
   0 -11   1  290.27   25.90
   1 -11   1  414.46   31.20
  -1 -11  -1  395.86   35.00
  -1 -11  -1  408.86   36.90
  -1  11   1  352.06   27.10
   1  11  -1  420.86   30.70
  -1 -11   1  379.06   33.90
  -1 -11   1  436.56   38.50
   1 -11  -1  435.46   34.40
  -1  11  -1  400.56   25.10
   1 -11  -1  353.86   28.80
   1  11   1  418.46   31.60
   2 -11   1  158.98   19.30
  -2  11   1  156.68   18.50
   2  11  -1  123.89   18.90
  -2 -11  -1  120.19   23.30
  -2 -11  -1  115.69   24.50
   2 -11   1  149.09   16.50
  -2 -11   1  148.89   25.70
  -2 -11   1  148.89   26.10
   2 -11  -1  172.28   20.70
   2 -11  -1  159.28   19.30
  -2  11  -1  180.78   14.80
  -3  11   1  498.25   32.40
   3 -11   1  457.35   30.70
   3  11  -1  510.95   42.70
  -3 -11  -1  560.04   50.99
  -3 -11  -1  502.25   49.10
   3 -11   1  496.95   29.90
   3 -11  -1  443.96   33.00
   3 -11  -1  455.45   32.60
  -3 -11   1  509.75   48.90
  -3 -11   1  491.65   51.29
   4 -11   1  223.88   20.90
  -4 -11  -1  215.18   38.60
  -4  11   1  242.58   30.60
  -4 -11  -1  217.18   39.10
   4 -11   1  214.68   21.00
   4  11  -1  187.18   30.50
  -4 -11   1  223.28   40.10
   4 -11  -1  208.18   23.60
  -4 -11   1  190.18   36.10
   4 -11  -1  210.58   23.60
   4  11   1  186.18   32.20
   5 -11   1  131.49   17.10
   5 -11   1  138.09   19.30
   5  11  -1  193.48   36.20
  -5 -11  -1   96.49   37.00
  -5 -11  -1  163.98   38.50
  -5 -11   1  118.19   32.90
  -5 -11   1  176.58   40.60
   5 -11  -1  177.08   22.90
   5  11   1  237.28   37.80
   5 -11  -1  150.38   20.10
   6 -11   1  215.38   24.90
   6 -11   1  208.98   28.70
  -6 -11  -1  210.78   41.80
   6  11  -1  231.58   40.00
   6 -11  -1  246.98   31.40
   6  11   1  296.17   46.00
  -6 -11   1  213.08   45.00
   6 -11  -1  183.38   25.10
   7 -11   1  144.49   25.30
  -7 -11  -1  136.59   49.90
   7  11  -1  111.49   45.60
   7 -11   1  160.18   22.00
  -7 -11   1  146.89   50.49
   7  11   1  136.69   43.20
   7 -11  -1  115.39   23.30
   7 -11  -1  134.09   26.90
   8 -11   1   66.69   21.10
   8  11  -1  136.19   47.80
   8 -11   1   24.90   35.40
  -8 -11  -1   39.90   43.00
   8  11   1    2.40   43.70
  -8 -11   1  -39.10   42.50
   0 -12   1 1837.22   95.19
   0 -12   1 1939.11  100.29
   0  12  -1 1893.71   91.99
   0 -12  -1 1929.61   99.59
   0  12   1 1911.01   94.19
   0 -12  -1 1856.41   96.79
   1 -12   1  319.57   29.30
  -1 -12  -1  290.07   35.00
  -1  12   1  322.17   25.20
   1  12  -1  323.87   28.10
  -1 -12  -1  284.77   31.60
   1  12   1  270.87   27.90
   1 -12  -1  306.67   29.10
  -1 -12   1  315.97   35.80
   1 -12  -1  257.47   26.00
  -1 -12   1  257.87   30.20
  -2 -12  -1  188.08   29.80
  -2 -12  -1  179.48   29.70
   2 -12   1  261.97   24.50
   2 -12   1  252.27   21.20
  -2  12   1  233.48   23.40
   2  12  -1  229.58   28.10
  -2 -12   1  215.38   33.30
   2 -12  -1  234.08   23.90
  -2 -12   1  270.27   34.70
   2 -12  -1  265.77   26.40
  -3  12   1  549.15   35.20
  -3 -12  -1  625.34   54.89
   3 -12   1  540.75   35.50
   3 -12   1  543.75   33.70
  -3 -12  -1  636.34   56.69
   3 -12  -1  514.85   37.80
  -3 -12   1  655.13   53.79
  -3 -12   1  524.45   56.19
   3  12   1  545.75   46.50
   3 -12  -1  555.34   36.70
  -4 -12  -1  272.57   41.20
   4  12  -1  311.67   41.50
   4 -12   1  300.87   28.20
  -4 -12  -1  303.07   44.80
   4 -12   1  284.87   24.50
   4 -12  -1  280.07   27.30
  -4 -12   1  325.77   44.70
  -4 -12   1  385.36   52.09
   4 -12  -1  281.87   27.50
   4  12   1  315.77   40.90
   5  12  -1    6.50   23.60
   5 -12   1   -3.10   10.60
  -5 -12  -1   -2.60   38.20
   5 -12   1   10.10   11.80
  -5 -12  -1  -17.80   25.40
  -5 -12   1  -11.20   35.10
   5 -12  -1   40.30   14.90
  -5 -12   1   28.60   29.60
   5 -12  -1   19.30   13.80
   5  12   1   41.50   24.80
   6 -12   1   30.10   13.30
   6 -12   1   35.10   16.40
   6  12  -1   34.70   29.60
  -6 -12  -1   -7.10   30.30
  -6 -12   1   43.70   32.70
   6 -12  -1    6.90   14.90
   6 -12  -1   12.80   15.80
   6  12   1   40.10   28.70
   7 -12   1   55.29   19.90
   7 -12   1   90.29   18.90
  -7 -12  -1   45.10   38.10
  -7 -12   1  113.99   49.10
   7  12   1   92.99   35.80
   7 -12  -1   71.79   19.90
   7 -12  -1   73.29   23.30
   8  12  -1   82.39   49.10
   8 -12   1  162.18   28.30
   8 -12   1  206.68   26.80
   8 -12  -1  166.58   32.90
  -8 -12   1  216.08   65.19
   8  12   1  173.98   49.60
   0 -13   1  146.99   24.30
   0  13  -1  138.59   17.40
   0 -13  -1  131.99   20.40
   0  13   1  139.39   18.80
   0 -13   1  128.69   19.10
   0 -13  -1  134.39   21.90
  -1 -13  -1 1032.10   65.09
  -1  13   1 1055.19   56.89
   1 -13   1 1019.80   61.89
   1  13  -1 1095.19   59.69
  -1 -13  -1 1007.90   68.79
  -1  13  -1 1064.49   54.19
  -1 -13   1 1033.40   68.99
   1 -13  -1 1074.79   60.29
   1  13   1 1101.79   81.19
   1 -13  -1 1015.70   61.89
  -1 -13   1 1015.10   63.69
   2 -13   1  261.07   26.80
  -2 -13  -1  325.57   43.80
  -2 -13  -1  296.17   36.70
   2  13  -1  196.48   26.00
   2 -13   1  306.57   24.10
  -2  13   1  246.58   24.50
   2 -13  -1  321.37   27.50
   2  13   1  268.47   32.00
  -2 -13   1  225.48   34.40
  -2 -13   1  269.27   36.80
   2 -13  -1  295.97   29.30
   3 -13   1  146.29   19.00
   3 -13   1  187.68   22.10
  -3 -13  -1  132.09   27.90
  -3 -13  -1  143.29   31.60
   3 -13  -1  134.29   20.10
  -3 -13   1  183.58   36.70
   3  13   1  177.88   27.80
   3 -13  -1  162.88   21.80
  -3 -13   1  161.28   31.30
   4  13  -1  128.39   26.50
   4 -13   1  226.68   22.90
   4 -13   1  199.88   24.60
  -4 -13  -1  258.17   45.40
  -4 -13  -1  104.49   32.20
  -4 -13   1  163.88   38.20
  -4 -13   1  172.68   35.90
   4 -13  -1  215.58   25.60
   4 -13  -1  187.78   25.00
   5 -13   1  203.08   22.80
   5 -13   1  161.68   20.90
  -5 -13  -1  126.39   36.70
   5  13  -1  142.49   34.50
  -5 -13   1  100.99   45.50
   5  13   1  191.48   38.10
   5 -13  -1  150.08   22.50
  -5 -13   1  210.68   47.70
   5 -13  -1  198.68   26.40
   6 -13   1   59.99   17.20
   6 -13   1   72.79   15.70
   6  13  -1   64.59   35.50
  -6 -13  -1  106.19   44.80
   6  13   1    5.40   28.10
   6 -13  -1   73.29   20.50
   6 -13  -1   45.50   18.20
   7 -13   1   24.30   15.30
   7  13  -1   -5.00   30.90
  -7 -13  -1   42.60   35.80
   7 -13   1   33.10   18.30
   7 -13  -1    9.80   18.50
  -7 -13   1   -7.00   35.80
   7  13   1   37.10   32.20
   7 -13  -1   20.10   18.80
   0 -14   1   18.60   17.50
   0 -14   1   -3.80   11.90
   0  14   1   20.90   13.30
   0 -14  -1   13.00   12.90
   0  14  -1   24.50   12.00
   1  14  -1   77.59   16.30
   1 -14   1   62.69   19.20
  -1  14   1   73.79   16.00
  -1 -14  -1   53.49   18.50
  -1 -14  -1   59.59   22.10
   1 -14  -1   45.00   14.40
  -1 -14   1   69.79   24.40
   1 -14  -1   69.09   19.30
   1  14   1   58.89   16.10
  -1 -14   1   38.30   16.30
   2  14  -1  559.34   43.80
   2 -14   1  573.64   36.70
   2 -14   1  508.75   40.70
  -2 -14  -1  599.14   51.09
  -2  14   1  544.95   43.70
  -2 -14  -1  616.44   57.19
  -2 -14   1  571.94   50.19
   2 -14  -1  538.95   42.70
   2  14   1  560.04   44.30
  -2 -14   1  585.54   57.29
   2 -14  -1  594.84   39.80
   3 -14   1  226.98   29.80
   3  14  -1  277.27   35.40
  -3 -14  -1  265.07   37.20
   3 -14  -1  230.18   27.30
   3 -14  -1  254.57   28.80
  -3 -14   1  247.38   36.80
  -3 -14   1  198.98   38.20
   3  14   1  183.48   29.10
   4 -14   1  303.67   26.60
  -4 -14  -1  324.67   49.60
   4  14  -1  331.37   43.80
   4 -14   1  328.47   28.60
  -4 -14  -1  360.96   53.59
  -4 -14   1  423.96   56.89
   4 -14  -1  323.67   29.40
   4  14   1  292.57   38.90
   4 -14  -1  322.77   31.40
   5 -14   1   16.10   13.30
   5 -14   1   27.40   13.30
   5  14  -1   32.10   29.70
   5 -14  -1   20.40   15.90
   5 -14  -1   50.99   17.00
  -5 -14   1   58.09   33.40
   5  14   1   27.80   22.50
   6  14  -1   50.79   29.90
  -6 -14  -1   90.89   44.70
   6 -14   1   41.20   16.00
   6 -14   1   53.89   15.40
   6  14   1   18.40   27.10
   6 -14  -1   71.69   18.60
   6 -14  -1   52.49   19.50
  -6 -14   1   75.29   38.50
  -7 -14  -1   13.10   40.00
   7 -14   1    8.30   24.10
  -7 -14   1   13.90   44.70
   7 -14  -1   40.40   20.50
   7 -14  -1   38.40   20.80
   0 -15  -1  418.96   45.30
   0  15  -1  471.05   34.70
   0  15   1  461.45   36.00
   0 -15   1  505.15   47.40
  -1 -15  -1  421.76   49.00
   1  15  -1  430.66   35.70
   1 -15   1  395.66   41.10
   1 -15   1  421.76   37.50
  -1  15   1  421.26   33.60
  -1 -15   1  347.07   50.29
  -1 -15   1  482.95   60.99
   1 -15  -1  434.96   40.40
   1  15   1  392.76   36.90
   1 -15  -1  449.46   42.60
   2 -15   1  662.33   47.30
   2  15  -1  623.14   48.30
  -2 -15  -1  660.93   62.39
   2 -15   1  674.53   41.80
  -2 -15   1  653.63   54.79
   2 -15  -1  634.74   44.00
   2  15   1  683.73   50.89
  -2 -15   1  656.43   61.29
   2 -15  -1  676.63   48.80
   3 -15   1   57.59   16.50
   3  15  -1   96.49   25.50
  -3 -15  -1   29.00   23.30
   3 -15   1   56.09   13.80
  -3 -15  -1   86.29   37.30
   3 -15  -1   58.29   16.00
  -3 -15   1   88.19   28.40
  -3 -15   1   54.09   35.00
   3 -15  -1   73.09   19.40
  -4 -15  -1  214.48   41.00
   4  15  -1   86.09   29.10
   4 -15   1  126.89   17.50
   4 -15   1  113.79   18.90
   4 -15  -1  116.79   21.70
   4  15   1  113.59   30.30
   4 -15  -1  131.89   20.00
  -4 -15   1   96.89   30.70
   5 -15   1   23.30   14.20
   5 -15   1    6.80   12.50
  -5 -15  -1   17.00   30.60
   5 -15  -1  -16.80   15.20
  -5 -15   1  -16.10   30.90
   5  15   1   -9.10   30.90
   5 -15  -1    9.20   15.60
   6 -15   1  231.18   28.70
  -6 -15  -1  246.18   55.49
   6 -15   1  217.88   28.20
   6 -15  -1  243.18   31.80
   6 -15  -1  261.07   34.30
  -6 -15   1  211.08   44.30
   0 -16   1  135.09   21.00
   0  16   1   79.29   25.40
   0 -16  -1  114.99   27.80
   0 -16   1  112.29   27.10
   1  16  -1   73.69   20.00
   1 -16   1   73.59   16.90
   1 -16   1   57.79   23.60
  -1 -16  -1   53.59   27.20
  -1 -16  -1   23.90   19.40
  -1 -16   1  104.59   28.10
   1 -16  -1   56.99   17.20
  -1 -16   1   55.99   19.40
   1  16   1   70.19   20.00
   1 -16  -1   79.39   22.50
   2 -16   1  132.19   27.80
   2 -16   1   93.89   16.90
  -2 -16  -1   92.29   32.20
   2  16  -1   76.49   23.60
  -2 -16  -1  122.49   25.90
   2 -16  -1  101.79   19.30
   2 -16  -1  105.89   23.40
   2  16   1  110.79   24.90
  -2 -16   1   45.00   30.00
  -2 -16   1  101.59   25.70
  -3 -16  -1  160.88   34.00
   3 -16   1  128.99   21.80
   3 -16   1  159.08   19.60
  -3 -16   1  139.49   33.20
   3  16   1   97.19   26.70
  -3 -16   1   87.99   54.99
   3 -16  -1  125.19   20.90
  -4 -16  -1   81.19   31.10
   4 -16   1   88.69   19.60
   4 -16   1  109.79   16.80
  -4 -16   1  119.79   36.40
   4 -16  -1   93.29   19.30
   4 -16  -1  118.49   22.00
   5 -16   1   50.89   17.00
  -5 -16  -1   65.79   37.60
   5 -16   1   43.50   14.50
   5 -16  -1   31.60   18.30
  -5 -16   1   23.70   34.50
   5 -16  -1   15.00   17.20
   6 -16   1   30.40   15.60
  -6 -16  -1   19.40   41.00
  -6 -16   1    9.60   40.00
   6 -16  -1   27.00   20.20
   6 -16  -1   70.69   21.10
   0 -17  -1    4.90   25.00
   0 -17   1   31.10   26.90
   0 -17   1   25.30   15.80
  -1 -17  -1  122.89   38.70
  -1 -17  -1   73.89   23.60
   1 -17   1  168.08   30.50
   1 -17   1  107.39   20.90
  -1 -17   1   92.29   34.10
   1 -17  -1  101.59   20.80
   1 -17  -1   80.39   26.70
  -1 -17   1   98.29   23.20
   2 -17   1   76.49   17.10
  -2 -17  -1   44.20   23.80
   2 -17   1   64.19   23.80
  -2 -17   1   86.39   26.00
  -2 -17   1   91.19   36.10
   2 -17  -1   68.89   18.40
   2 -17  -1   76.69   24.70
   3 -17   1  124.89   23.60
   3 -17   1  140.79   19.60
  -3 -17  -1   97.89   31.70
  -3 -17   1   83.69   28.10
   3 -17  -1  108.69   24.50
   3 -17  -1  123.89   21.60
   4 -17   1   52.99   19.00
  -4 -17  -1   49.70   33.00
   4 -17   1   29.40   14.10
   4 -17  -1   24.40   16.30
   4 -17  -1   23.80   20.40
  -4 -17   1   45.30   31.10
  -5 -17  -1  172.78   45.70
   5 -17  -1  241.18   29.90
  -5 -17   1  177.08   44.80
   5 -17  -1  269.87   34.20
   0 -18  -1   -9.00   29.70
   0 -18  -1   13.80   17.80
   0 -18   1   84.19   31.90
   1 -18   1   76.99   34.00
   1 -18   1   14.00   14.90
  -1 -18  -1  -11.40   18.10
  -1 -18   1   31.80   37.50
  -1 -18   1   -5.90   16.20
   1 -18  -1   15.80   16.30
   1 -18  -1   -1.80   27.20
  -2 -18  -1  161.58   33.00
   2 -18   1  200.78   32.50
   2 -18   1  186.68   24.30
   2 -18  -1  211.68   26.60
   2 -18  -1  224.28   42.70
  -2 -18   1  161.78   30.10
  -3 -18  -1   80.09   28.70
   3 -18   1   35.40   15.10
   3 -18   1   13.70   21.20
   3 -18  -1   20.40   16.80
  -3 -18   1   -3.70   23.50
   3 -18  -1  -46.00   21.80
   4 -18   1  104.29   21.00
  -4 -18  -1   88.99   38.60
   4 -18   1  107.69   24.60
   4 -18  -1  118.89   26.80
  -4 -18   1  107.89   36.80
   4 -18  -1  116.69   22.70
   0 -19  -1  248.38   31.60
   0 -19   1  209.28   28.80
   1 -19   1   86.99   33.00
   1 -19   1   49.99   21.30
  -1 -19   1   23.20   21.60
   1 -19  -1   36.40   21.30
   2 -19   1   53.69   28.20
  -2 -19  -1   31.50   30.20
   2 -19  -1   44.80   30.60
   2 -19  -1   55.09   24.10
   3 -19   1   39.10   27.60
   3 -19   1    5.80   14.50
  -3 -19  -1   51.29   31.60
   3 -19  -1    3.80   26.60
  -3 -19   1   -5.30   25.30
   3 -19  -1    2.60   17.30
   0 -20   1  134.19   25.10
   0 -20  -1  119.49   27.50
   1 -20   1   29.00   18.10
  -1 -20   1  -19.50   19.40
   1 -20  -1   59.29   21.00
   0   0   2 1313.17   59.09
   1   0   2  446.56   22.00
  -1   0  -2  395.66   21.60
   1   0  -2  405.86   22.50
  -1   0   2  433.26   22.70
  -1   0   2  392.76   22.50
   1   0   2  429.26   21.90
   2   0   2 4738.23  208.18
   2   0  -2 4629.74  208.78
  -2   0   2 4481.75  207.58
  -2   0  -2 4504.25  206.78
  -2   0   2 4461.85  208.78
   2   0   2 4884.51  208.38
  -3   0   2  658.03   43.20
  -3   0  -2  690.43   40.20
   3   0   2  682.03   43.10
   3   0  -2  668.73   43.00
   3   0  -2  624.54   41.20
  -3   0   2  682.03   41.30
   3   0   2  634.14   42.30
   4   0   2  200.88   26.60
  -4   0   2  173.48   25.70
   4   0  -2  208.38   26.90
   4   0  -2  222.18   34.70
  -4   0  -2  176.38   23.20
   4   0   2  216.98   28.50
   5   0  -2  354.26   38.40
   5   0  -2  408.66   41.10
  -5   0   2  401.36   43.50
   5   0   2  396.56   40.90
   6   0   2  423.86   46.50
  -6   0   2  378.56   47.10
   6   0   2  408.66   45.30
   6   0  -2  363.96   45.60
   6   0  -2  455.15   46.40
   7   0  -2    2.70   21.20
   7   0  -2    6.70   25.30
   7   0   2   -2.80   20.80
  -7   0   2   37.50   26.60
   7   0   2   10.90   23.20
   8   0   2  558.14   68.99
   8   0  -2  490.55   64.89
  -8   0   2  515.95   63.79
   8   0   2  507.95   60.79
   8   0  -2  551.84   62.39
   9   0  -2  -19.40   32.30
   9   0   2    3.90   27.80
  10   0   2   86.79   66.69
  10   0  -2   34.40   36.20
   0   1  -2  262.37   14.00
   0  -1   2  294.57   14.20
   0   1  -2  283.87   14.30
   1  -1   2 1533.55   71.69
   1  -1   2 1570.04   71.69
  -1   1   2 1497.25   73.19
   1   1  -2 1838.92   77.29
  -1  -1  -2 1510.95   73.89
  -1  -1   2 1513.25   74.79
   1  -1  -2 1619.94   73.49
   1   1   2 1651.43   74.09
  -1   1  -2 1611.44   71.79
   1  -1  -2 1599.84   73.39
   1   1   2 1624.84   74.09
  -1   1  -2 1659.63   71.49
  -2   1   2 6047.99  277.07
  -2   1   2 5939.11  275.87
   2   1  -2 5879.41  278.77
  -2  -1  -2 6671.83  278.97
  -2  -1  -2 6337.77  277.57
   2  -1   2 5898.31  276.37
   2  -1   2 6143.29  276.67
  -2   1  -2 6008.30  275.37
   2   1   2 6416.66  278.57
   2  -1  -2 6389.66  277.27
  -2  -1   2 5782.72  279.77
   2  -1  -2 5988.70  276.37
  -2   1  -2 7032.10  276.37
   2   1   2 6645.74  279.27
  -3  -1  -2 4073.59  185.28
  -3   1   2 3839.32  182.68
   3  -1   2 3819.92  185.08
   3   1  -2 4070.89  188.98
   3  -1   2 3773.72  184.58
  -3   1   2 3997.40  185.88
   3   1  -2 4009.40  187.18
  -3  -1  -2 4113.39  187.48
  -3  -1   2 4010.30  186.48
   3  -1  -2 4138.29  185.18
  -3  -1   2 4030.00  189.78
  -3   1  -2 4206.48  184.88
  -3   1  -2 3950.30  182.18
   3  -1  -2 3858.91  183.88
   3   1   2 3875.41  186.78
   3   1   2 4122.29  187.78
  -4   1   2 1377.36   77.59
   4   1  -2 1407.36   77.89
  -4  -1  -2 1293.67   73.59
   4  -1   2 1257.77   74.79
   4  -1   2 1321.67   75.39
  -4   1   2 1310.27   71.79
  -4  -1  -2 1294.27   77.19
   4  -1  -2 1409.06   75.59
   4   1   2 1329.17   77.99
   4  -1  -2 1378.16   74.79
  -4   1  -2 1406.26   71.49
  -4   1  -2 1358.46   75.09
  -4  -1   2 1282.67   79.79
  -4  -1   2 1375.06   75.59
   4   1   2 1343.77   78.09
   5  -1   2  125.19   24.40
   5   1  -2  120.59   24.80
   5  -1   2  161.28   25.90
  -5  -1  -2  134.09   24.40
  -5   1   2  163.58   27.70
   5   1  -2   92.99   22.00
   5   1   2  137.09   27.60
   5   1   2  118.39   25.00
   5  -1  -2  149.79   25.90
  -5  -1   2  125.79   27.70
  -5  -1   2   99.29   25.90
  -5   1  -2  126.09   24.30
   5  -1  -2  143.29   23.90
   6  -1   2 1335.97   79.29
   6  -1   2 1260.47   80.59
  -6   1   2 1265.47   84.09
  -6  -1  -2 1291.47   83.49
   6   1  -2 1170.08   80.99
   6   1  -2 1311.27   84.89
   6  -1  -2 1154.98   78.49
   6   1   2 1157.08   80.49
   6  -1  -2 1146.99   78.89
   6   1   2 1209.58   82.59
  -6   1  -2 1109.29   77.39
   7   1  -2  240.28   37.60
   7  -1   2  204.98   32.80
  -7   1   2  227.88   38.80
   7  -1   2  206.58   35.10
   7   1  -2  225.68   40.80
  -7  -1  -2  214.08   38.90
   7   1   2  276.47   42.70
   7  -1  -2  142.59   35.30
   7  -1  -2  246.28   39.00
  -7   1  -2  213.18   36.10
   7   1   2  261.97   49.70
   8  -1   2  153.28   32.70
  -8  -1  -2  183.28   36.10
  -8   1   2  169.88   41.20
   8   1  -2  191.18   42.70
   8  -1   2  222.18   40.00
   8   1  -2  194.88   39.70
   8   1   2  219.48   42.20
   8  -1  -2  157.58   34.70
  -8   1  -2  196.68   38.40
   8  -1  -2  147.89   40.00
  -8  -1   2  190.58   45.80
   9   1  -2   70.39   35.40
   9  -1   2   52.09   31.10
   9  -1  -2   21.50   31.20
  -9  -1   2   46.90   55.19
   9   1   2    8.90   33.10
  10   1  -2   43.30   39.20
  10  -1   2   72.69   62.19
  10   1   2   29.30   35.40
  10  -1  -2  106.69   41.20
   0  -2   2  502.15   25.00
   0   2   2  544.95   26.40
   0  -2   2  495.55   25.30
   0   2   2  508.25   26.30
   0   2  -2  525.35   24.60
   0   2  -2  519.95   25.50
   1  -2   2  153.78    8.30
   1   2  -2  135.79   14.10
   1  -2   2  138.79    8.30
  -1  -2  -2  129.29   12.90
  -1   2   2  147.19   11.00
  -1  -2  -2  143.59   12.40
  -1   2   2  144.79   12.60
   1   2  -2  144.69   13.70
  -1  -2   2  180.58   15.20
   1  -2  -2  158.38   11.10
   1  -2  -2  168.48   11.30
  -1  -2   2  176.58   14.90
   1   2   2  169.18   13.20
  -2   2   2 2959.30  131.79
  -2  -2  -2 3051.59  136.69
   2   2  -2 2913.71  137.09
   2  -2   2 2912.51  132.49
   2  -2   2 2839.22  131.99
   2   2  -2 2890.21  138.29
   2  -2  -2 2908.11  132.19
  -2   2  -2 2825.72  129.89
  -2  -2   2 2618.34  142.99
   2  -2  -2 2924.11  132.69
   2   2   2 2887.71  135.49
  -2   2  -2 3019.10  133.09
   2   2   2 2957.00  136.19
  -3  -2  -2  738.73   44.40
   3  -2   2  660.53   41.50
  -3   2   2  717.63   39.80
  -3  -2  -2  702.93   46.10
   3   2  -2  740.33   48.50
   3  -2   2  714.43   42.40
   3   2  -2  670.23   45.60
   3   2   2  697.73   46.10
   3   2   2  673.43   45.00
   3  -2  -2  689.03   41.00
  -3  -2   2  683.23   54.59
  -3  -2   2  715.73   46.40
   3  -2  -2  661.33   40.20
  -3   2  -2  728.43   38.50
  -3   2  -2  684.93   41.10
   4   2  -2 2181.78  113.19
  -4  -2  -2 2039.90  110.49
  -4   2   2 2113.79  101.89
   4  -2   2 2093.59  105.89
   4  -2   2 2171.28  105.49
  -4  -2  -2 1987.70  105.89
  -4   2  -2 2006.70  104.19
   4  -2  -2 2063.09  104.49
   4   2   2 1924.11  117.39
  -4  -2   2 2095.79  108.79
  -4   2  -2 1996.80   99.79
   4   2   2 2106.89  110.19
   4  -2  -2 2131.49  104.99
  -4  -2   2 1933.01  112.39
   5   2  -2  813.62   61.39
   5  -2   2  755.82   52.89
   5   2  -2  723.63   56.79
   5  -2   2  743.23   53.89
  -5  -2  -2  736.33   58.89
  -5  -2   2  702.33   61.79
   5  -2  -2  785.72   53.79
  -5   2  -2  746.93   53.59
   5   2   2  790.12   59.59
   5   2   2  776.72   58.99
  -5  -2   2  745.33   56.09
   6   2  -2  375.06   51.09
  -6  -2  -2  443.16   51.29
   6  -2   2  447.66   45.00
   6   2  -2  410.46   48.80
   6  -2   2  451.05   42.80
   6  -2  -2  424.46   44.40
  -6  -2   2  439.86   53.79
   6   2   2  371.56   46.70
   6  -2  -2  405.36   43.50
  -6   2  -2  455.75   64.29
   6   2   2  410.96   48.70
   7   2  -2  284.07   40.30
  -7  -2  -2  415.26   52.39
   7   2  -2  419.56   54.99
   7  -2   2  379.66   47.80
   7  -2   2  453.65   46.80
   7   2   2  407.16   53.39
  -7   2  -2  460.15   54.09
   7  -2  -2  369.26   46.50
   7   2   2  405.56   52.19
  -7  -2   2  439.26   55.89
   7  -2  -2  425.76   48.40
  -8  -2  -2   19.90   30.60
   8   2  -2   67.59   30.80
   8  -2   2   41.50   26.70
   8  -2   2   17.70   22.60
   8   2  -2   50.69   35.00
  -8   2  -2   73.19   30.90
  -8  -2   2   44.60   34.20
   8   2   2   67.49   35.40
   8  -2  -2   42.90   29.20
   8   2   2   34.60   29.10
   8  -2  -2   24.60   28.70
   9   2  -2   47.40   33.60
   9  -2   2    5.00   26.10
   9   2   2  -26.40   29.60
  -9  -2   2   -7.30   32.50
   9  -2  -2   11.50   26.80
  10   2  -2   54.19   39.60
  10  -2   2    7.00   30.30
  10  -2  -2   17.50   59.09
  10   2   2    4.50   35.00
   0   3   2  157.38   12.80
   0  -3   2  160.28   12.80
   0   3  -2  167.58   11.30
   0   3  -2  176.68   11.50
   0   3   2  187.88   12.80
   0  -3  -2  165.68   12.60
   0  -3   2  154.78   12.90
   1   3  -2 2299.57  108.59
  -1  -3  -2 2421.26  107.19
  -1   3   2 2358.96  103.89
   1   3   2 2346.97  106.79
  -1  -3   2 2194.68  108.99
  -1  -3   2 2113.59  108.09
   1  -3  -2 2304.77  103.89
   1  -3  -2 2305.77  103.99
   2  -3   2  134.49   12.30
  -2  -3  -2   82.99   12.50
   2   3  -2   71.39   13.00
   2  -3   2  134.19   12.40
   2   3  -2  102.59   16.10
  -2  -3  -2  144.29   18.30
   2  -3  -2  100.99   11.50
   2   3   2   95.69   14.40
  -2   3  -2  133.29   10.00
  -2   3  -2  130.29    8.40
  -2  -3   2  105.09   18.50
   2   3   2  132.89   18.90
  -2  -3   2  179.58   25.70
   2  -3  -2  109.79   12.40
  -3   3   2  124.79   19.00
   3  -3   2  130.99   17.10
   3   3  -2  115.99   19.10
   3   3  -2  127.79   20.80
   3  -3   2  141.09   16.60
  -3  -3  -2  102.09   15.90
  -3   3   2  130.29   15.10
  -3  -3  -2   93.59   15.90
   3  -3  -2  126.89   16.10
  -3  -3   2  123.79   21.50
  -3   3  -2  117.69   15.80
   3   3   2  135.99   20.20
  -3   3  -2  125.59   12.20
  -3  -3   2  135.59   22.90
   3  -3  -2  117.09   15.50
   3   3   2   95.89   17.50
   4  -3   2 1676.93   83.29
   4   3  -2 1643.64   93.39
   4   3  -2 1645.04   90.99
  -4   3   2 1562.64   80.19
   4  -3   2 1588.44   84.29
  -4  -3  -2 1560.14   91.59
  -4   3   2 1477.75   90.09
   4   3   2 1578.34   90.29
  -4  -3   2 1611.04   95.79
   4   3   2 1642.54   92.09
   4  -3  -2 1593.04   82.99
   4  -3  -2 1493.65   82.29
  -4   3  -2 1711.73   83.89
   5  -3   2  487.85   40.50
  -5  -3  -2  420.86   46.70
  -5   3   2  454.75   42.50
   5   3  -2  413.76   48.50
   5   3  -2  472.15   46.40
   5  -3   2  444.26   38.50
   5   3   2  419.36   44.40
  -5  -3   2  470.85   45.00
   5  -3  -2  420.66   38.00
   5  -3  -2  437.86   39.00
  -5  -3   2  458.45   51.09
   5   3   2  530.45   48.70
  -5   3  -2  457.05   38.90
   6   3  -2   88.59   29.30
   6  -3   2  129.79   23.40
   6  -3   2  105.99   25.40
  -6   3   2  112.29   28.00
  -6   3  -2  146.39   26.90
   6  -3  -2   99.09   23.60
   6   3   2  134.89   31.50
   6  -3  -2  123.99   25.60
   6   3   2  133.29   31.30
  -6  -3   2  229.78   49.99
  -7   3   2 1182.58   84.89
   7   3  -2 1143.49   91.59
   7  -3   2 1143.49   79.89
   7  -3   2 1155.18   76.39
   7   3  -2 1273.37   90.09
  -7   3  -2 1217.58   79.39
   7   3   2 1247.68   90.29
  -7  -3   2 1300.77   94.69
   7   3   2 1220.88   90.09
   7  -3  -2 1143.89   79.59
   7  -3  -2 1222.18   82.29
   8  -3   2   88.39   25.60
  -8  -3  -2  114.49   60.49
  -8   3   2  135.89   38.70
   8   3  -2  102.29   34.10
   8   3  -2   91.09   39.70
   8  -3   2   98.89   30.00
  -8   3  -2  127.69   34.40
  -8  -3   2  128.49   41.90
   8   3   2  105.79   41.10
   8   3   2  149.88   39.20
   8  -3  -2  134.09   33.40
   8  -3  -2  132.19   30.80
   9   3  -2  -26.10   31.80
   9  -3   2   20.70   27.30
   9   3   2    5.10   29.90
   9  -3  -2  -14.10   26.40
  -9  -3   2   25.70   44.60
  10   3  -2   41.30   42.60
  10  -3   2   12.90   30.90
  10  -3  -2   15.00   36.70
  10   3   2  -51.09   33.90
   0   4   2 4688.03  212.48
   0  -4   2 4517.15  211.98
   0  -4  -2 4866.51  212.58
   0  -4   2 4470.55  212.18
   0   4  -2 4630.14  211.38
   0  -4  -2 4997.80  212.48
   0   4   2 4710.13  212.38
   0   4  -2 5265.07  210.18
  -1  -4  -2 1163.38   58.49
  -1  -4  -2 1237.48   57.89
  -1   4   2 1107.39   56.79
  -1   4   2 1127.09   54.39
   1   4  -2 1141.99   60.49
  -1  -4   2 1094.49   61.19
   1  -4  -2 1161.68   54.79
  -1  -4   2 1127.99   60.29
   1  -4  -2 1092.99   54.59
   1   4   2 1146.79   57.19
   2  -4   2  439.76   23.80
   2   4  -2  408.76   32.80
   2  -4   2  421.56   24.40
   2   4  -2  408.56   35.80
  -2   4   2  435.46   26.50
  -2  -4  -2  405.36   32.60
  -2  -4  -2  555.64   37.40
  -2   4   2  445.96   27.10
   2   4   2  485.05   36.10
  -2  -4   2  512.95   36.30
   2  -4  -2  547.55   28.10
  -2  -4   2  577.44   40.20
   2   4   2  576.24   35.10
   2  -4  -2  537.55   27.80
  -3   4   2  342.17   22.70
   3   4  -2  365.96   36.00
   3  -4   2  327.37   23.60
  -3   4   2  344.47   24.80
  -3  -4  -2  470.85   46.30
  -3  -4  -2  336.77   30.10
   3   4  -2  314.57   36.30
   3  -4   2  337.07   22.40
   3  -4  -2  301.77   23.50
  -3  -4   2  304.47   35.00
   3   4   2  260.57   28.90
   3  -4  -2  300.87   23.20
  -3  -4   2  306.27   32.30
  -3   4  -2  295.77   19.70
   3   4   2  297.07   31.70
  -3   4  -2  289.07   21.90
  -4  -4  -2    8.60   17.40
   4   4  -2  102.79   31.30
   4  -4   2   46.70   12.30
  -4  -4  -2   38.20   17.60
  -4   4   2   45.00   15.20
   4   4  -2   65.39   20.80
   4  -4   2   71.09   15.50
   4  -4  -2   55.59   13.60
   4   4   2   80.09   18.70
  -4   4  -2   54.99   13.40
   4   4   2   78.69   20.40
  -4  -4   2  107.59   32.00
  -4  -4   2  100.49   26.60
   4  -4  -2   40.40   12.40
  -5   4   2  318.27   37.40
  -5  -4  -2  334.17   44.30
   5  -4   2  435.06   36.60
   5   4  -2  422.46   48.30
   5   4  -2  336.77   44.70
   5   4   2  429.16   55.69
   5  -4  -2  359.26   33.80
   5   4   2  346.47   42.10
  -5  -4   2  454.65   51.09
   5  -4  -2  401.86   35.20
  -5  -4   2  436.86   46.10
  -5   4  -2  369.26   34.80
  -6   4   2 1535.55   96.79
   6   4  -2 1749.72  104.69
  -6  -4  -2 1579.04  104.19
   6  -4   2 1748.43   95.79
   6   4  -2 1852.01  127.29
   6   4   2 1610.54  104.49
  -6   4  -2 1653.93   91.89
   6  -4  -2 1604.84   94.49
  -6  -4   2 1704.43  109.09
   6  -4  -2 1493.65   91.49
   6   4   2 1730.33  106.09
   7   4  -2   77.89   31.30
   7   4  -2   45.30   28.50
   7  -4   2   33.50   20.90
  -7  -4  -2   39.40   27.60
  -7   4   2   43.50   27.30
  -7   4  -2   17.20   21.10
   7   4   2   39.00   31.10
   7  -4  -2   78.09   25.40
   7  -4  -2   33.30   21.60
   7   4   2   30.60   28.30
  -7  -4   2   24.50   28.80
   8   4  -2   71.09   41.50
   8   4  -2   64.09   35.20
  -8  -4  -2   62.69   32.00
  -8   4   2  139.99   45.80
   8  -4   2  133.69   35.00
   8  -4   2  147.99   33.80
  -8   4  -2  118.39   31.90
  -8  -4   2    7.20   31.10
   8  -4  -2   57.59   26.20
   8   4   2   68.09   34.20
   8   4   2  110.99   47.60
   8  -4  -2  105.09   30.80
   9   4  -2   78.29   39.40
   9  -4   2   80.19   32.00
  -9  -4   2   32.40   38.00
   9  -4  -2   61.19   29.10
   9   4   2   63.99   36.10
   0   5   2  258.67   19.90
   0  -5   2  295.27   20.60
   0  -5  -2  276.47   19.50
   0  -5   2  291.97   20.10
   0  -5  -2  283.37   20.30
   0   5  -2  286.97   20.50
   1   5  -2 1405.06   74.29
  -1   5   2 1485.85   68.19
   1  -5   2 1467.75   64.29
  -1  -5  -2 1443.46   71.99
   1  -5   2 1496.25   63.89
  -1   5   2 1429.76   67.49
  -1  -5  -2 1405.76   70.69
   1   5  -2 1444.96   70.69
   1  -5  -2 1403.86   67.89
   1   5   2 1385.56   70.09
  -1  -5   2 1336.07   73.89
   1  -5  -2 1400.76   67.89
  -1  -5   2 1381.26   73.59
  -2  -5  -2  338.97   28.60
  -2   5   2  376.96   23.30
  -2  -5  -2  521.65   41.60
  -2   5   2  386.26   23.90
   2   5  -2  343.97   29.50
   2  -5   2  380.86   19.60
   2   5  -2  331.97   33.80
   2  -5  -2  418.66   24.30
   2  -5  -2  388.56   24.00
   2   5   2  400.16   33.80
  -2  -5   2  409.56   35.30
   2   5   2  370.26   28.90
   3   5  -2  184.38   25.60
  -3   5   2  201.78   19.10
   3  -5   2  218.08   15.50
   3  -5   2  170.28   16.70
   3   5  -2  258.27   36.30
  -3   5   2  196.68   17.10
  -3  -5  -2  183.78   24.90
  -3  -5  -2  121.99   19.70
  -3   5  -2  160.18   11.50
   3  -5  -2  170.18   17.10
   3   5   2  152.58   24.10
   3  -5  -2  183.88   17.90
  -3   5  -2  173.78   15.20
  -3  -5   2  188.88   29.50
   3   5   2  161.98   24.10
  -3  -5   2  195.58   28.40
   4   5  -2  959.70   67.09
   4  -5   2  924.21   49.40
  -4  -5  -2  852.21   59.29
  -4   5   2  897.21   54.09
  -4  -5  -2 1094.99   75.79
  -4  -5   2 1009.60   69.79
   4  -5  -2  837.62   51.09
   4   5   2  923.81   62.29
  -4   5  -2  861.01   49.80
   4   5   2  854.91   62.99
  -4  -5   2  860.61   63.29
   5   5  -2  583.84   53.59
   5  -5   2  584.34   43.20
  -5  -5  -2  797.82   84.79
  -5  -5  -2  547.15   54.29
   5  -5   2  537.95   38.90
   5   5  -2  650.43   59.19
  -5  -5   2  594.34   54.29
  -5   5  -2  565.44   41.00
   5  -5  -2  564.74   42.50
   5  -5  -2  567.24   41.70
   5   5   2  513.55   55.49
  -5  -5   2  627.54   59.39
   5   5   2  578.34   53.49
  -6   5   2    1.90   20.00
  -6  -5  -2  -13.80   21.50
   6   5  -2  -22.40   25.00
   6   5  -2    8.20   22.20
   6  -5   2   37.30   14.80
   6  -5   2    9.40   16.10
   6   5   2    4.70   27.20
  -6  -5   2  -31.90   22.90
  -6   5  -2   11.00   16.20
   6  -5  -2    5.10   16.30
   6  -5  -2  -12.60   14.20
   6   5   2   -5.20   22.10
  -7  -5  -2  427.86   58.09
   7   5  -2  451.95   63.29
   7  -5   2  345.37   45.90
  -7   5   2  402.66   52.29
   7  -5   2  354.86   39.50
  -7  -5   2  361.56   57.29
   7  -5  -2  351.76   40.90
  -7   5  -2  361.16   42.30
   7   5   2  386.86   53.79
   7  -5  -2  384.26   45.60
   8  -5   2  197.38   29.90
  -8   5   2  193.18   43.70
   8   5  -2  246.28   45.30
  -8  -5  -2  236.48   45.80
   8  -5   2  240.48   37.20
   8  -5  -2  174.88   32.20
  -8   5  -2  258.17   44.90
   8  -5  -2  208.58   37.10
   8   5   2  184.58   44.70
  -8  -5   2  148.39   37.80
   9  -5   2   27.60   26.30
   9   5  -2   23.00   33.60
   9  -5  -2   20.20   26.90
  -9  -5   2  -48.20   38.80
   9   5   2    4.10   36.70
   0  -6  -2  196.28   17.70
   0  -6   2  200.08   16.90
   0   6   2  184.68   17.60
   0  -6   2  208.58   17.80
   0   6  -2  174.78   18.10
   0   6  -2  184.08   13.70
   0  -6  -2  167.28   16.30
  -1   6   2  298.57   20.60
  -1   6   2  310.07   19.80
  -1  -6  -2  264.77   23.70
   1   6  -2  311.17   22.10
   1  -6   2  300.77   16.40
  -1  -6  -2  297.07   23.10
   1  -6   2  298.07   17.20
   1   6  -2  285.67   27.50
   1  -6  -2  273.47   19.70
  -1  -6   2  307.27   26.20
  -1  -6   2  289.67   25.70
   1  -6  -2  267.27   19.90
   1   6   2  238.98   21.20
   1   6   2  240.38   23.60
   2  -6   2  591.14   29.10
   2   6  -2  561.24   39.80
  -2  -6  -2  579.24   40.10
   2  -6   2  596.74   29.10
  -2  -6  -2  593.34   41.80
  -2   6   2  574.54   33.00
  -2   6   2  610.54   34.00
   2   6  -2  559.54   45.30
  -2  -6   2  608.74   45.30
  -2  -6   2  636.74   44.70
   2  -6  -2  654.83   34.50
   2   6   2  635.54   40.00
   2   6   2  691.33   43.80
   2  -6  -2  646.34   34.30
   3  -6   2  762.72   39.00
  -3  -6  -2  718.73   49.90
   3  -6   2  770.42   37.40
  -3  -6  -2  800.82   54.29
  -3   6   2  702.73   44.50
   3   6  -2  721.73   51.19
   3   6   2  789.92   53.89
   3  -6  -2  726.93   41.20
  -3  -6   2  726.23   53.99
   3  -6  -2  772.42   42.00
  -3  -6   2  622.24   53.79
  -4   6   2  363.46   30.10
   4  -6   2  344.97   27.70
   4   6  -2  346.67   39.20
  -4  -6  -2  344.47   42.00
   4  -6   2  358.96   24.70
  -4  -6  -2  367.66   39.90
   4   6  -2  348.87   44.80
  -4  -6   2  515.65   55.69
   4  -6  -2  341.87   28.10
   4  -6  -2  349.77   28.10
  -4  -6   2  368.76   44.20
  -4   6  -2  302.67   24.90
   4   6   2  379.76   39.40
   4   6   2  294.17   40.70
  -5   6   2  405.56   38.90
   5   6  -2  402.96   47.00
  -5  -6  -2  376.46   45.60
   5   6  -2  649.93   80.59
  -5  -6  -2  429.06   50.39
   5  -6   2  376.26   30.10
   5  -6   2  394.56   34.50
  -5  -6   2  363.36   49.20
   5  -6  -2  403.36   34.70
   5  -6  -2  426.46   34.00
   5   6   2  379.96   46.30
   5   6   2  430.96   56.39
  -5   6  -2  367.06   32.00
  -5  -6   2  476.25   84.39
   6  -6   2  183.78   27.30
  -6   6   2  174.68   29.60
   6   6  -2  210.48   36.80
   6  -6   2  189.58   24.00
  -6  -6  -2  174.58   36.60
   6   6   2  224.38   43.20
  -6  -6   2  133.29   30.70
  -6   6  -2  212.38   39.00
   6  -6  -2  233.78   30.40
   6   6   2  178.48   37.90
   6  -6  -2  143.29   27.00
   7  -6   2  439.66   40.90
  -7   6   2  482.95   55.89
   7  -6   2  520.65   47.60
   7   6  -2  752.12   87.59
  -7  -6  -2  540.15   67.19
   7  -6  -2  484.45   72.29
  -7  -6   2  570.74   79.19
   7  -6  -2  418.06   43.60
   7   6   2  458.85   61.39
  -7   6  -2  445.06   45.60
   7   6   2  538.15   72.09
   8  -6   2   -7.10   18.40
  -8  -6  -2   -1.10   35.80
   8   6  -2   36.30   34.30
   8  -6   2  -16.60   18.50
   8  -6  -2   33.10   23.30
   8  -6  -2   16.90   23.80
  -8  -6   2    2.40   36.80
   8   6   2  -19.60   29.10
   9   6  -2   38.70   39.00
   9  -6   2    8.10   23.80
   9  -6  -2   34.00   29.30
   9   6   2   45.90   42.70
  -9  -6   2   47.60   47.60
   0  -7   2 1166.98   60.59
   0  -7  -2 1165.68   60.29
   0  -7  -2 1211.38   60.99
   0  -7   2 1178.48   59.19
   0   7   2 1139.99   61.69
   0   7  -2 1192.48   56.29
   0   7  -2 1148.39   61.69
  -1  -7  -2   66.89   13.10
  -1  -7  -2   76.49   13.10
   1   7  -2   84.49   16.90
  -1   7   2   79.99   11.40
   1  -7   2   93.59    9.80
  -1   7   2   86.99   11.60
   1   7  -2   89.89   13.20
   1  -7   2  107.69   11.40
   1   7   2   50.09   14.30
  -1   7  -2   57.69    7.00
   1  -7  -2   64.29   11.20
   1   7   2   40.30   10.90
  -1  -7   2   65.89   14.40
   1  -7  -2   73.29   11.30
   2   7  -2  321.67   35.30
  -2  -7  -2  314.77   30.70
   2  -7   2  327.87   17.80
  -2  -7  -2  311.77   29.60
  -2   7   2  316.97   22.20
   2   7  -2  271.97   30.10
  -2   7   2  323.27   22.10
   2  -7   2  326.57   17.30
   2  -7  -2  278.17   21.90
  -2  -7   2  311.27   33.40
   2   7   2  353.66   32.90
   2  -7  -2  302.07   22.00
   2   7   2  248.18   34.30
  -2  -7   2  279.57   31.90
   3   7  -2 2692.43  136.99
   3  -7   2 2532.45  116.09
  -3  -7  -2 2524.95  132.49
  -3   7   2 2535.65  119.99
   3   7  -2 2509.55  129.79
   3  -7   2 2619.84  115.19
   3   7   2 2560.44  129.29
  -3  -7   2 2561.34  134.39
  -3  -7   2 2541.25  136.09
   3  -7  -2 2568.84  120.19
   3  -7  -2 2483.75  123.79
   4  -7   2  512.85   30.80
  -4   7   2  439.76   36.00
   4  -7   2  524.95   34.20
  -4  -7  -2  557.84   48.80
   4   7  -2  587.34   56.69
  -4  -7  -2  537.85   58.89
  -4  -7   2  517.05   50.79
   4  -7  -2  549.25   35.60
   4   7   2  553.84   51.99
  -4   7  -2  554.14   30.50
  -4  -7   2  539.65   53.59
   4  -7  -2  564.94   36.50
  -5  -7  -2  163.58   36.00
   5  -7   2  178.18   21.10
  -5  -7  -2  295.77   50.19
  -5   7   2  193.48   26.60
   5  -7   2  154.48   22.50
   5   7  -2  227.68   44.00
   5  -7  -2  153.88   22.20
  -5  -7   2  217.58   39.60
   5   7   2  190.08   32.60
  -5   7  -2  197.98   22.70
   5   7   2  229.88   39.00
  -5  -7   2  147.29   34.10
   5  -7  -2  175.38   23.60
  -6   7   2   -8.60   20.00
   6  -7   2    9.10   12.70
   6  -7   2    0.50   13.80
  -6  -7  -2   -4.70   22.70
   6   7  -2   -3.60   31.70
  -6  -7   2    1.30   29.60
   6   7   2   16.80   25.80
   6   7   2   31.10   31.90
   6  -7  -2   36.30   17.40
  -6   7  -2  -14.50   16.00
  -7  -7  -2  214.78   41.10
  -7   7   2  446.96   51.19
   7  -7   2  300.57   38.20
   7  -7   2  320.77   34.40
   7   7  -2  264.47   43.40
   7   7   2  316.27   47.80
  -7  -7   2  506.15   75.19
   7  -7  -2  334.27   41.60
   7  -7  -2  238.28   41.70
   8   7  -2  168.58   42.70
  -8  -7  -2  123.29   46.20
   8  -7   2  158.18   29.00
   8  -7   2  138.49   26.40
  -8  -7   2  117.79   41.20
   8  -7  -2  106.39   27.80
   8  -7  -2  141.69   32.30
   8   7   2  188.98   44.80
   9   7  -2  -15.90   59.09
   9  -7  -2   18.70   27.40
  -9  -7   2  -41.50   43.50
   0   8  -2  311.37   26.40
   0   8  -2  312.67   20.60
   0  -8   2  297.47   22.70
   0  -8   2  321.27   26.20
   0   8   2  284.47   25.40
   0  -8  -2  347.17   25.20
   0  -8  -2  314.57   25.30
   0   8   2  278.37   23.10
   1  -8   2 1033.60   50.89
  -1  -8  -2  998.40   56.99
  -1   8   2 1039.60   53.69
   1   8  -2 1027.30   53.59
  -1  -8  -2  964.20   57.29
   1   8  -2 1005.10   60.59
  -1   8   2 1022.60   51.99
   1  -8   2 1059.89   49.40
   1  -8  -2 1001.30   52.89
  -1  -8   2 1065.69   58.49
   1  -8  -2  986.40   53.09
  -1   8  -2  990.80   46.80
   1   8   2  900.21   54.19
  -1  -8   2 1007.90   59.29
  -1   8  -2  985.50   50.19
   1   8   2  948.51   57.79
  -2   8   2 1456.35   70.59
   2  -8   2 1456.95   66.19
  -2  -8  -2 1384.96   79.99
  -2  -8  -2 1362.76   84.59
   2  -8   2 1481.95   66.99
   2  -8  -2 1430.16   71.09
   2   8   2 1414.16   76.79
  -2  -8   2 1344.07   81.99
   2  -8  -2 1424.26   71.49
  -2  -8   2 1500.25   83.19
   2   8   2 1524.65   81.89
  -3   8   2  561.24   33.80
   3   8  -2  526.05   42.90
  -3  -8  -2  472.25   45.00
  -3  -8  -2  474.65   45.00
   3  -8   2  544.75   31.00
   3  -8   2  556.54   28.30
   3  -8  -2  475.05   32.50
   3   8   2  642.34   56.29
  -3  -8   2  512.05   48.70
   3   8   2  536.35   42.40
   3  -8  -2  484.95   33.40
  -4   8   2   17.40   12.20
   4   8  -2   40.00   18.20
   4  -8   2   13.10    7.80
   4  -8   2   28.90   10.20
  -4  -8  -2   13.60   24.00
  -4  -8  -2   31.50   21.40
   4  -8  -2    5.80    9.90
  -4  -8   2   34.00   21.60
   4  -8  -2   11.60   10.90
   4   8   2   47.00   25.40
   4   8   2   17.90   19.00
  -4  -8   2   15.70   17.30
   5  -8   2  204.98   25.20
   5  -8   2  244.88   21.50
  -5  -8  -2  216.98   41.00
   5   8  -2  174.08   33.40
  -5   8   2  170.98   25.00
  -5  -8  -2  162.88   34.00
  -5  -8   2  284.57   65.19
  -5  -8   2  237.28   40.20
   5  -8  -2  172.58   23.40
   5   8   2  207.18   36.50
   5  -8  -2  187.98   23.50
   6  -8   2  536.85   39.70
  -6  -8  -2  636.94   68.99
   6   8  -2  663.23   63.09
  -6   8   2  687.43   53.49
   6  -8   2  641.54   45.90
   6  -8  -2  549.95   46.70
   6  -8  -2  624.84   44.60
  -6  -8   2  606.04   69.79
   7  -8   2   15.10   17.30
   7   8  -2  -41.50   27.30
  -7  -8  -2   27.20   31.30
   7  -8   2   11.20   15.50
   7   8   2  -49.80   27.00
  -7  -8   2    9.80   34.50
   7  -8  -2   13.60   18.90
   7  -8  -2   23.30   17.40
   8  -8   2   18.70   20.50
   8   8  -2   65.89   35.90
   8  -8   2   24.10   19.00
  -8  -8  -2  -25.00   32.20
   8   8   2   22.00   37.70
  -8  -8   2   74.79   43.70
   8  -8  -2    6.50   21.90
   8  -8  -2   42.60   24.70
   9  -8   2    0.80   23.50
   9   8  -2   28.50   70.69
  -9  -8   2   -3.10   40.70
   9   8   2  -31.90   42.20
   9  -8  -2    3.50   27.40
   0   9   2   -8.30    7.30
   0  -9  -2    2.50    8.70
   0  -9   2    3.60    8.00
   0   9  -2    5.30    6.50
   0  -9  -2    2.30    8.90
   0  -9   2   10.80   13.10
   1   9  -2  875.51   55.49
  -1  -9  -2  853.01   52.79
  -1   9   2  875.31   47.40
   1  -9   2  871.91   46.80
   1  -9   2  864.71   45.00
  -1  -9  -2  835.32   52.59
  -1  -9   2  859.41   56.69
   1  -9  -2  882.51   49.00
  -1   9  -2  891.41   42.20
   1  -9  -2  886.31   52.59
  -1  -9   2  895.01   55.69
   2  -9   2  672.93   35.60
   2   9  -2  586.74   55.29
  -2  -9  -2  678.63   48.50
   2  -9   2  659.13   34.70
  -2   9   2  666.43   37.80
  -2  -9   2  600.94   49.30
   2  -9  -2  625.14   38.50
   2   9   2  640.94   43.30
   2  -9  -2  653.33   38.40
   3   9  -2  573.44   42.80
   3  -9   2  479.65   26.90
  -3  -9  -2  483.05   45.50
   3  -9   2  469.65   26.80
  -3  -9  -2  479.15   45.00
  -3   9   2  462.85   31.20
   3  -9  -2  476.35   32.50
   3  -9  -2  462.85   31.90
  -3  -9   2  474.15   47.80
  -3  -9   2  419.96   47.20
   3   9   2  470.15   45.10
   4  -9   2  364.46   27.00
  -4  -9  -2  405.06   48.60
  -4  -9  -2  441.06   47.50
  -4   9   2  399.96   32.00
   4  -9   2  369.46   24.80
  -4  -9   2  432.06   51.09
  -4  -9   2  399.96   51.89
   4  -9  -2  408.46   30.80
   4   9   2  408.56   43.40
   4  -9  -2  387.46   30.50
   5  -9   2  347.97   26.30
  -5  -9  -2  429.56   53.59
   5   9  -2  374.16   47.60
   5  -9   2  314.17   29.40
  -5   9   2  292.07   34.30
   5  -9  -2  350.66   32.30
   5  -9  -2  340.57   31.20
  -5  -9   2  300.97   46.20
   5   9   2  442.46   47.70
  -5  -9   2  413.06   54.29
   6  -9   2  369.76   39.50
  -6   9   2  404.76   48.60
   6  -9   2  353.96   29.40
  -6  -9  -2  254.07   41.20
   6   9  -2  559.34   65.99
  -6  -9   2  218.28   40.30
   6   9   2  507.25   69.19
   6  -9  -2  378.86   35.00
  -7   9   2   77.59   31.50
   7  -9   2   46.90   19.70
   7  -9   2   44.00   17.30
   7   9  -2   77.39   43.30
  -7  -9  -2   31.60   35.90
   7  -9  -2   32.70   19.10
   7   9   2   62.59   35.50
  -7  -9   2   43.00   40.10
   7  -9  -2   37.10   21.00
   8  -9   2   37.90   21.20
  -8  -9  -2   -0.90   32.20
   8  -9   2   59.79   19.10
   8   9  -2    3.70   36.20
   8   9   2   35.60   37.60
  -8  -9   2   48.60   40.70
   8  -9  -2   34.60   27.10
   8  -9  -2   23.40   25.40
   9  -9   2   80.09   28.30
   9   9  -2  106.59   57.99
   9  -9  -2  122.79   33.90
  -9  -9   2  175.68   59.69
   9   9   2   42.40   51.29
   0 -10  -2  451.55   34.90
   0  10  -2  479.15   28.70
   0  10   2  449.66   31.60
   0 -10   2  482.45   31.90
   0 -10   2  422.76   34.90
   0 -10  -2  457.95   33.90
  -1  10   2  943.81   50.69
   1 -10   2  957.90   48.80
   1  10  -2  930.21   51.79
  -1 -10  -2  931.31   57.49
  -1 -10  -2  894.11   56.89
   1 -10   2 1019.70   52.29
  -1 -10   2  892.61   59.29
  -1  10  -2  945.91   45.60
   1 -10  -2  963.70   52.79
  -1 -10   2  872.81   55.69
   1 -10  -2  918.31   52.89
   2 -10   2  128.49   15.60
  -2  10   2  108.39   14.60
  -2 -10  -2   96.59   20.00
   2  10  -2  151.88   21.20
  -2 -10  -2   69.69   19.70
   2 -10   2  126.79   13.00
  -2 -10   2  139.29   25.50
   2  10   2  143.89   21.60
   2 -10  -2  111.99   15.90
  -2 -10   2  134.59   27.30
   3 -10   2  100.59   11.90
   3 -10   2   91.69   12.50
  -3 -10  -2   66.29   21.20
  -3  10   2   96.69   15.10
   3  10  -2   91.09   19.80
  -3 -10  -2   82.19   24.50
  -3 -10   2   74.39   23.30
   3  10   2   89.99   22.20
   3 -10  -2   84.99   15.30
  -3 -10   2   85.29   26.20
   3 -10  -2  106.39   15.60
   4 -10   2  415.16   26.90
   4 -10   2  430.26   28.60
  -4  10   2  439.36   33.30
   4  10  -2  365.36   43.70
  -4 -10  -2  393.26   48.80
  -4 -10  -2  410.16   49.40
   4 -10  -2  482.85   33.70
   4 -10  -2  448.06   33.20
  -4 -10   2  551.24   55.49
   4  10   2  499.25   46.60
  -4 -10   2  390.66   52.09
   5 -10   2  982.40   53.79
   5 -10   2  992.00   57.09
  -5 -10  -2 1025.50   81.69
  -5 -10  -2  993.50   81.79
  -5  10   2  995.30   62.19
   5  10  -2  938.11   74.69
   5 -10  -2 1069.39   60.09
  -5 -10   2 1094.29   86.49
  -5 -10   2 1036.00   84.89
   5 -10  -2 1104.79   62.09
   5  10   2 1110.29   77.59
   6 -10   2   33.00   13.30
  -6 -10  -2   66.19   35.80
  -6  10   2   49.50   25.70
   6 -10   2   27.40   15.20
   6  10  -2   31.20   27.90
  -6 -10   2   75.89   47.40
   6 -10  -2   14.50   15.30
  -6 -10   2   -3.80   30.30
   6 -10  -2   13.50   15.80
   6  10   2   13.30   25.00
   7 -10   2   36.60   15.20
   7  10  -2   -0.60   46.30
  -7 -10  -2   -3.80   35.50
   7 -10   2   46.20   18.50
  -7 -10   2   14.80   33.10
   7  10   2   13.70   27.70
   7 -10  -2   40.70   21.80
   7 -10  -2   34.20   21.10
  -8 -10  -2    3.30   38.10
   8 -10   2   26.80   20.30
   8 -10   2    6.40   17.80
   8  10  -2   25.40   38.30
  -8 -10   2   89.49   33.50
   8 -10  -2  -16.20   23.50
   8  10   2   24.80   33.30
   0 -11  -2  369.26   31.70
   0  11  -2  390.46   26.20
   0 -11   2  373.16   34.00
   0 -11  -2  358.26   32.70
   0  11   2  386.46   33.50
   0 -11   2  422.86   30.40
   1 -11   2   51.69   13.30
  -1  11   2   50.79   12.60
  -1 -11  -2   49.30   16.10
   1 -11   2   35.60   10.00
   1  11  -2   33.50   11.20
  -1 -11  -2   49.50   16.30
  -1 -11   2   35.50   13.50
   1  11   2   34.80   13.00
   1 -11  -2   36.20   12.20
  -1 -11   2   17.30   16.90
   1 -11  -2   48.10   13.80
  -1  11  -2   44.00    9.00
   2  11  -2  423.96   34.40
  -2  11   2  405.96   29.20
   2 -11   2  409.86   25.80
   2 -11   2  402.86   28.50
  -2 -11  -2  411.46   40.30
  -2 -11  -2  420.16   42.50
   2 -11  -2  459.95   31.50
  -2 -11   2  430.36   40.90
  -2 -11   2  444.06   44.30
   2  11   2  426.16   35.90
   2 -11  -2  385.36   31.70
   3 -11   2   26.20    9.90
  -3  11   2   46.40   13.00
  -3 -11  -2   12.10   20.40
  -3 -11  -2   32.70   21.50
   3 -11   2   40.60    9.00
   3  11  -2   16.70   15.20
   3  11   2   57.59   21.20
  -3 -11   2   26.50   23.50
  -3 -11   2   47.00   22.00
   3 -11  -2   47.00   13.20
   3 -11  -2   27.70   12.10
   4 -11   2  363.96   25.50
  -4  11   2  369.16   31.40
  -4 -11  -2  322.97   44.80
  -4 -11  -2  293.27   41.40
   4  11  -2  378.86   43.20
  -4 -11   2  364.56   49.60
   4 -11  -2  379.16   31.00
   4 -11  -2  372.66   30.90
   4  11   2  331.67   40.90
  -4 -11   2  381.46   52.79
  -5 -11  -2  161.18   38.00
  -5  11   2  250.17   42.90
   5 -11   2  207.98   19.60
   5 -11   2  221.18   23.80
   5  11  -2  200.88   36.00
   5 -11  -2  178.68   36.00
   5  11   2  150.98   34.70
   5 -11  -2  171.98   22.90
  -5 -11   2  172.38   43.50
   6 -11   2  132.79   17.30
   6 -11   2  138.39   20.80
   6  11  -2   74.69   31.30
  -6 -11  -2  123.89   39.20
   6 -11  -2  120.19   21.40
  -6 -11   2  168.08   45.40
   6  11   2  103.59   30.00
   6 -11  -2  141.79   24.60
  -6 -11   2  228.78   52.69
   7 -11   2   37.50   17.40
   7  11  -2    8.50   35.80
  -7 -11  -2    4.10   31.40
   7 -11   2   18.70   14.60
  -7 -11   2    3.30   34.30
   7  11   2   17.80   33.80
   7 -11  -2   45.10   21.00
   7 -11  -2   54.59   21.00
   8  11  -2   37.90   42.00
  -8 -11  -2  -43.50   39.90
   8 -11   2   42.10   18.50
   8 -11   2   19.80   25.90
   8 -11  -2   84.79   36.30
   8  11   2    3.10   41.70
  -8 -11   2   22.90   43.20
   0  12   2  478.25   35.90
   0 -12  -2  505.95   40.20
   0 -12  -2  505.15   38.50
   0 -12   2  528.95   41.90
   0 -12   2  543.55   36.60
   0  12  -2  530.05   32.90
  -1 -12  -2   18.80   16.30
  -1 -12  -2    7.80   13.60
   1 -12   2   15.00   13.50
   1  12  -2   23.30   11.40
  -1  12   2   18.80   10.90
   1 -12   2    7.70    9.00
  -1  12  -2   20.50    8.20
  -1 -12   2    4.00   16.20
   1 -12  -2   -2.20   12.00
  -1 -12   2   25.70   14.40
   1 -12  -2    8.80   11.40
   1  12   2   12.30   12.00
  -2  12   2  445.76   31.40
  -2 -12  -2  502.85   47.20
  -2 -12  -2  462.55   44.10
   2  12  -2  426.56   36.30
   2 -12   2  440.66   28.20
   2 -12   2  449.86   32.00
   2 -12  -2  434.26   32.90
   2 -12  -2  467.65   35.50
  -2 -12   2  520.55   49.10
   2  12   2  343.17   35.70
  -2 -12   2  518.75   44.10
   3 -12   2   73.09   13.00
   3 -12   2   55.89   10.40
  -3 -12  -2   37.70   22.00
  -3  12   2  109.29   21.00
  -3 -12  -2   60.19   27.70
  -3 -12   2   35.20   27.30
  -3 -12   2   67.49   25.40
   3 -12  -2   60.89   15.80
   3  12   2   33.40   15.20
   3 -12  -2   43.20   13.90
  -4 -12  -2  278.97   45.20
  -4  12   2  331.77   31.10
  -4 -12  -2  236.48   37.20
   4 -12   2  253.87   20.80
   4 -12   2  246.28   20.80
   4  12  -2  209.48   32.60
   4  12   2  156.28   29.90
   4 -12  -2  193.28   26.00
   4 -12  -2  228.58   25.80
  -4 -12   2  200.18   33.30
  -4 -12   2  163.58   32.70
   5 -12   2   48.60   11.80
   5  12  -2   29.70   25.70
  -5 -12  -2    7.30   34.20
  -5 -12  -2   64.39   29.10
  -5 -12   2   46.30   33.30
   5  12   2   54.19   27.20
   5 -12  -2   61.29   17.70
   5 -12  -2   83.59   18.10
  -5 -12   2   99.79   36.50
   6 -12   2  275.17   25.30
  -6 -12  -2  187.58   39.80
   6 -12   2  289.57   29.40
   6  12  -2  261.17   42.40
   6  12   2  222.98   39.30
   6 -12  -2  356.06   36.20
   6 -12  -2  321.77   33.30
  -6 -12   2  396.86   59.19
  -7 -12  -2   69.59   45.80
   7  12  -2   61.69   39.20
   7 -12   2   24.20   16.30
   7 -12   2   30.60   14.10
   7 -12  -2   21.90   21.50
   7  12   2    4.20   28.50
   7 -12  -2   39.80   20.50
   8 -12   2   53.39   20.00
  -8 -12  -2   19.30   54.89
   8 -12   2   -7.30   16.50
  -8 -12   2  121.09   44.10
   8 -12  -2   47.60   26.70
   8  12   2   64.49   51.09
   0 -13  -2  -10.50   10.80
   0  13   2    4.20   12.40
   0 -13   2    9.00   11.50
   0  13  -2    2.60    9.90
   0 -13   2   19.50   16.10
   0 -13  -2   -1.20   14.90
   1  13  -2   84.09   16.10
  -1 -13  -2   71.59   18.30
   1 -13   2  123.19   20.00
  -1 -13  -2   96.59   23.60
  -1  13   2   81.09   16.20
   1  13   2  104.19   19.20
   1 -13  -2   56.69   18.00
   1 -13  -2   50.69   15.90
  -1 -13   2   76.69   19.20
  -1 -13   2   69.89   29.30
   2 -13   2  127.39   17.10
   2 -13   2  169.38   22.80
  -2 -13  -2  131.09   27.60
   2  13  -2  128.29   21.90
  -2  13   2  128.59   17.50
  -2 -13  -2  109.19   27.60
   2 -13  -2  153.68   22.30
  -2 -13   2  150.28   26.90
  -2 -13   2  121.19   29.70
   2 -13  -2  144.89   19.60
  -3 -13  -2  208.08   35.50
   3 -13   2  291.07   21.80
   3 -13   2  285.57   24.80
  -3 -13  -2  199.68   35.40
  -3  13   2  295.77   27.60
   3  13  -2  307.17   35.10
   3  13   2  243.88   32.30
   3 -13  -2  292.27   30.40
  -3 -13   2  256.27   38.40
   3 -13  -2  312.47   28.50
  -3 -13   2  304.37   41.70
  -4 -13  -2   56.29   29.80
   4  13  -2  105.39   28.20
   4 -13   2   81.79   13.70
   4 -13   2   91.29   13.40
  -4 -13  -2   65.29   31.90
   4 -13  -2   71.39   18.40
   4  13   2   58.29   20.40
   4 -13  -2   79.09   17.40
  -4 -13   2   56.59   24.70
  -4 -13   2   56.79   28.50
  -5 -13  -2   87.59   40.70
   5  13  -2  117.79   34.80
   5 -13   2  135.69   15.90
  -5 -13  -2  115.59   34.20
   5 -13   2  104.89   15.90
   5 -13  -2   65.89   18.50
  -5 -13   2  126.89   37.60
   5  13   2   63.09   29.20
  -5 -13   2  129.49   39.70
   5 -13  -2  111.69   21.00
   6 -13   2   48.20   13.10
   6 -13   2   34.60   14.10
  -6 -13  -2   46.00   36.80
   6  13  -2   67.59   34.80
   6 -13  -2   49.99   21.50
   6  13   2   33.20   33.00
   6 -13  -2   58.19   20.00
  -6 -13   2   57.29   36.10
   7 -13   2   54.69   17.50
   7 -13   2   58.89   15.00
  -7 -13   2   13.60   37.50
   7 -13  -2   15.30   21.30
   7  13   2   82.59   45.20
   7 -13  -2   60.79   24.50
   0  14  -2   -0.30   10.90
   0 -14   2    4.90   17.60
   0 -14  -2    3.20   16.60
   0 -14   2    5.10   11.30
   0  14   2   -2.50   12.70
  -1 -14  -2   59.59   19.70
   1 -14   2  112.59   22.40
  -1  14   2  107.59   17.50
  -1 -14  -2   59.79   22.40
   1  14  -2   83.19   16.70
   1 -14  -2   76.99   19.30
  -1 -14   2   61.59   24.60
   1 -14  -2   76.09   18.20
  -1 -14   2   80.39   18.50
   2 -14   2   30.60   15.10
  -2 -14  -2   -0.60   16.80
   2  14  -2  -12.10   13.50
   2 -14   2    6.80    9.70
  -2  14   2  -10.40   12.20
  -2 -14  -2   12.70   22.80
   2 -14  -2   -2.60   15.00
   2  14   2  -20.00   15.40
   2 -14  -2   -6.20   11.20
  -2 -14   2    0.40   16.50
  -2 -14   2   33.60   24.60
   3 -14   2  102.89   13.80
  -3 -14  -2   95.59   31.20
  -3 -14  -2   65.79   24.20
   3 -14   2   74.19   15.80
   3  14  -2   90.29   21.90
   3 -14  -2  125.59   19.70
   3 -14  -2  116.19   20.80
  -3 -14   2  151.98   35.40
  -3 -14   2   62.79   24.00
   3  14   2  119.79   26.50
   4  14  -2   49.99   22.50
  -4 -14  -2   32.40   27.80
   4 -14   2   10.20   11.70
  -4 -14  -2   41.90   36.40
   4 -14   2   41.00   11.20
  -4 -14   2   39.30   29.60
   4  14   2   10.00   26.90
   4 -14  -2   40.10   15.90
  -4 -14   2   93.39   41.00
   4 -14  -2   23.20   16.10
   5  14  -2   47.30   29.30
   5 -14   2   45.60   12.40
  -5 -14  -2   52.09   56.09
   5 -14  -2   37.90   17.30
   5  14   2   44.30   29.90
  -5 -14   2   48.20   28.80
   5 -14  -2   60.99   18.70
  -6 -14  -2   28.80   39.00
   6  14   2    9.10   37.60
   6 -14  -2   18.50   18.90
  -6 -14   2  -21.20   31.20
   6 -14  -2  -21.20   15.90
   7 -14   2   90.79   18.00
  -7 -14  -2  105.59   49.90
  -7 -14   2  156.78   56.69
   7 -14  -2   94.79   27.80
   7 -14  -2  108.19   27.10
   0 -15   2  111.79   22.80
   0  15  -2  115.89   19.20
   0 -15   2   75.69   25.70
   0 -15  -2   89.59   24.20
   0  15   2   82.49   18.90
  -1  15   2   15.50   16.60
   1  15  -2   36.20   15.10
   1 -15   2   45.40   19.90
  -1 -15  -2   51.29   34.60
  -1 -15  -2   -3.00   22.00
  -1 -15   2   53.99   25.40
   1 -15  -2   20.30   15.00
   1 -15  -2   56.29   20.40
   1  15   2   17.80   16.10
  -1 -15   2    6.40   15.00
   2  15  -2   51.79   19.20
   2 -15   2   33.40   16.60
  -2 -15  -2   26.40   27.90
  -2  15   2   42.70   20.70
   2 -15   2   46.40   12.70
  -2 -15   2   47.50   27.50
   2 -15  -2   35.00   15.10
   2 -15  -2   64.79   21.00
  -2 -15   2   43.70   21.50
   2  15   2   34.60   20.30
   3 -15   2   19.20   10.50
   3  15  -2   28.50   22.30
  -3 -15  -2   12.70   30.30
  -3 -15  -2    7.30   23.10
   3 -15   2  -22.90   13.20
   3 -15  -2   25.00   17.00
  -3 -15   2  -14.30   27.70
  -3 -15   2    6.00   19.90
   3  15   2   37.20   19.40
   3 -15  -2   19.20   14.80
   4 -15   2  120.19   18.00
  -4 -15  -2  125.29   34.50
  -4 -15   2  131.59   35.10
   4 -15  -2  153.38   24.10
   4  15   2  174.68   34.80
   4 -15  -2  125.99   21.50
  -5 -15  -2   35.40   35.60
   5  15   2  -18.00   22.00
   5 -15  -2   10.30   15.80
   5 -15  -2  -18.40   16.60
  -5 -15   2   26.80   31.60
  -6 -15  -2    7.10   39.80
  -6 -15   2   40.30   36.80
   6 -15  -2    0.10   19.50
   6 -15  -2    5.80   20.00
   0 -16   2   15.30   14.40
   0  16   2   23.10   17.30
   0 -16  -2   13.60   24.60
   0 -16   2  -27.60   21.30
   1  16  -2  106.09   21.00
  -1  16   2  101.09   21.40
  -1 -16  -2  135.79   26.80
   1 -16   2  109.59   17.70
   1 -16   2  127.19   26.60
  -1 -16  -2  113.69   29.30
   1 -16  -2   96.49   24.00
   1 -16  -2  102.29   20.60
   1  16   2  102.69   23.80
  -1 -16   2   73.59   29.40
  -1 -16   2   84.69   21.40
   2 -16   2   67.59   20.60
  -2 -16  -2   60.29   25.50
   2 -16   2   71.89   14.80
   2  16  -2   46.40   20.80
  -2 -16  -2   94.19   37.10
   2 -16  -2   61.49   21.60
  -2 -16   2   91.29   34.10
   2  16   2   79.19   24.10
   2 -16  -2   78.19   18.50
  -2 -16   2   67.49   23.50
   3 -16   2   37.30   17.30
   3 -16   2   48.50   12.50
  -3 -16  -2   40.60   24.50
   3 -16  -2   25.50   15.90
   3 -16  -2   68.09   19.80
  -3 -16   2  -33.80   43.70
  -3 -16   2   58.79   26.70
  -4 -16  -2   33.90   29.50
   4 -16  -2    6.60   15.30
  -4 -16   2   17.60   26.80
   4 -16  -2   -7.30   17.80
  -5 -16  -2    0.40   35.10
  -5 -16   2  -14.10   31.40
   5 -16  -2   -8.80   15.60
   5 -16  -2   26.50   20.40
  -6 -16  -2  116.49   49.00
   6 -16  -2   91.39   25.40
  -6 -16   2  150.38   42.00
   6 -16  -2  123.59   25.00
   0 -17  -2   50.29   20.20
   0 -17   2   40.70   16.90
   0 -17  -2   54.09   26.00
   0 -17   2   54.99   26.70
   1 -17   2  -12.50   12.80
   1 -17   2   29.60   28.80
  -1 -17  -2  -19.30   16.30
   1 -17  -2   -4.20   15.00
  -1 -17   2  -12.50   14.20
   1 -17  -2   13.50   22.20
   2 -17   2   37.90   20.80
   2 -17   2   37.10   14.80
  -2 -17  -2   21.40   20.50
   2 -17  -2   30.30   16.80
   2 -17  -2   36.20   21.80
  -2 -17   2   45.30   21.70
   3 -17   2   26.30   12.10
  -3 -17  -2   33.20   26.50
   3 -17   2    6.50   17.80
   3 -17  -2   44.30   39.20
  -3 -17   2   32.30   24.00
   3 -17  -2   36.20   17.60
  -4 -17  -2   64.69   33.60
   4 -17  -2   33.30   19.00
  -4 -17   2   49.70   30.70
   4 -17  -2    3.40   22.50
  -5 -17  -2  131.69   38.70
   5 -17  -2  202.68   27.90
  -5 -17   2  195.48   44.00
   5 -17  -2  191.48   28.90
   0 -18   2  129.79   36.30
   0 -18  -2  113.89   25.10
  -1 -18  -2   81.29   25.20
   1 -18   2   71.29   18.30
   1 -18   2   30.10   27.00
   1 -18  -2   23.60   29.00
   1 -18  -2   82.19   21.00
  -1 -18   2   69.89   23.20
  -1 -18   2   47.10   35.00
   2 -18   2   -7.10   21.50
  -2 -18  -2  -46.10   19.30
   2 -18   2    1.50   13.00
  -2 -18   2   36.00   21.30
   2 -18  -2    4.30   15.60
   2 -18  -2   26.50   26.60
   3 -18   2   12.30   12.20
  -3 -18  -2   20.00   25.30
   3 -18   2  -20.20   18.90
   3 -18  -2   10.20   16.90
   3 -18  -2   38.40   25.10
  -3 -18   2   13.90   23.90
  -4 -18  -2   24.70   31.20
   4 -18  -2   -8.40   22.40
   4 -18  -2   21.80   17.60
   0 -19  -2   18.10   20.30
   1 -19   2  181.78   27.70
   1 -19   2  243.28   37.80
  -1 -19   2  196.78   45.40
   2 -19   2   12.70   23.90
  -2 -19  -2  -39.00   24.10
  -2 -19   2    7.90   26.40
   2 -19  -2    0.00   17.30
  -3 -19  -2   57.49   35.00
   3 -19   2  -23.30   14.00
   3 -19   2    2.20   19.90
  -3 -19   2  -54.69   22.70
   3 -19  -2   -9.30   17.90
   0 -20  -2   23.00   21.90
   0 -20   2   14.00   17.70
  -1 -20   2  -13.70   18.10
   0   0   3   11.00    2.80
   0   0   3   13.50    3.60
  -1   0   3  200.28   14.20
   1   0  -3  201.88   14.00
   1   0  -3  191.98   15.90
  -1   0   3  197.78   14.00
  -1   0  -3  185.68   12.70
   1   0   3  196.18   13.20
  -2   0   3 3188.98  152.98
  -2   0  -3 3273.77  154.48
   2   0   3 3428.86  151.78
  -2   0  -3 3427.86  151.28
   2   0   3 3335.77  151.68
  -3   0   3    4.10   15.00
  -3   0  -3    8.50    9.80
   3   0  -3   28.80   11.80
   3   0   3   25.20   11.00
   3   0   3    2.10    8.90
  -3   0   3   13.80    9.60
   3   0  -3   15.10   10.20
  -3   0  -3    3.20    8.00
  -4   0  -3  184.78   23.00
  -4   0   3  167.08   24.10
   4   0  -3  253.87   32.60
   4   0   3  203.28   26.70
  -4   0  -3  160.18   28.20
   4   0  -3  152.58   22.40
   4   0   3  167.08   22.90
   5   0  -3  603.94   47.80
   5   0  -3  475.15   44.20
  -5   0  -3  445.76   48.70
   5   0   3  513.45   45.20
  -5   0   3  462.75   46.60
   5   0   3  552.04   45.60
   6   0   3   48.50   19.70
  -6   0  -3   74.19   25.00
  -6   0   3   58.09   24.90
   6   0  -3   41.10   20.50
   6   0  -3   77.39   27.20
   6   0   3   69.89   24.00
   7   0  -3    4.70   24.10
   7   0  -3   19.60   22.60
   7   0   3   40.30   25.80
  -7   0   3   -6.10   28.10
  -7   0  -3   -5.90   21.60
   7   0   3   -5.80   19.80
  -8   0   3   -2.90   30.10
  -8   0  -3  -19.60   27.40
   8   0  -3    2.20   23.90
   8   0   3   17.60   28.20
   8   0  -3   73.29   32.00
   8   0   3   28.20   27.40
   9   0   3  239.08   43.60
   9   0  -3  261.37   50.49
  10   0   3   73.79   51.69
  10   0  -3   44.30   39.00
   0  -1  -3  531.35   25.60
   0   1   3  512.35   25.50
   0  -1   3  398.46   22.20
   0   1  -3  379.06   22.00
   0   1  -3  365.16   24.00
   0  -1  -3  527.65   25.30
   0  -1   3  423.56   22.50
   0   1   3  503.45   25.10
   1   1  -3  497.05   26.50
   1  -1   3  473.05   23.50
   1  -1   3  479.35   23.60
  -1   1   3  467.55   25.40
  -1  -1  -3  449.76   25.40
   1   1  -3  498.15   26.30
  -1  -1  -3  471.55   25.30
  -1   1  -3  438.96   22.80
  -1   1  -3  435.16   23.00
   1  -1  -3  426.56   25.10
  -1  -1   3  552.84   29.30
   1   1   3  425.26   25.10
   1   1   3  434.16   25.40
  -2   1   3 1256.97   60.79
  -2  -1  -3 1277.97   61.29
   2   1  -3 1285.67   62.99
   2  -1   3 1251.27   58.99
   2   1  -3 1227.68   62.29
  -2   1   3 1235.58   59.89
  -2  -1  -3 1268.07   60.49
   2  -1   3 1270.97   59.09
  -2  -1   3 1104.69   62.39
   2  -1  -3 1133.19   60.09
  -2   1  -3 1150.98   57.99
   2   1   3 1139.99   60.49
   2   1   3 1185.48   60.79
  -2   1  -3 1164.78   57.69
   2  -1  -3 1133.09   59.69
   3   1  -3  282.77   26.00
   3  -1   3  215.18   22.50
   3   1  -3  233.98   25.90
  -3   1   3  215.18   23.10
  -3  -1  -3  248.48   23.20
   3  -1   3  228.88   22.30
  -3  -1  -3  232.98   23.90
  -3   1   3  237.28   22.20
   3   1   3  265.07   24.90
  -3  -1   3  203.98   28.50
  -3   1  -3  292.47   22.60
   3   1   3  303.67   25.10
   3  -1  -3  287.37   23.90
  -3   1  -3  261.67   21.10
   3  -1  -3  264.87   22.80
  -3  -1   3  217.98   24.50
  -4   1   3  162.98   21.80
   4  -1   3  192.78   24.10
   4  -1   3  195.28   24.50
  -4  -1  -3  138.39   20.50
   4   1  -3   96.79   17.40
   4   1  -3  104.59   18.20
  -4   1   3  123.59   19.30
  -4  -1  -3  179.38   23.80
  -4  -1   3  118.99   27.80
   4  -1  -3  156.08   22.40
  -4  -1   3  125.99   19.90
  -4   1  -3  123.79   19.40
   4  -1  -3  140.89   20.40
   4   1   3  127.29   22.20
  -4   1  -3  144.89   19.80
   4   1   3  115.19   19.30
   5  -1   3    3.00   15.10
  -5   1   3   33.00   18.50
  -5  -1  -3   27.50   16.50
   5  -1   3   25.20   16.40
   5   1  -3   -8.10   22.30
   5   1  -3   -3.60   19.00
   5   1   3   17.70   17.20
  -5  -1   3   13.50   14.90
  -5   1  -3   12.10   14.40
   5  -1  -3  -13.00   12.10
  -5  -1   3   -0.10   18.00
  -6  -1  -3   98.49   25.60
   6  -1   3   73.39   22.30
  -6   1   3  102.99   27.50
   6   1  -3   93.59   25.80
   6  -1   3  135.19   27.10
   6   1  -3   66.09   23.10
  -6  -1   3  102.49   30.00
   6   1   3   78.59   22.90
   6  -1  -3   94.49   25.20
   6   1   3  110.39   27.20
  -6   1  -3  143.79   27.70
   6  -1  -3   89.79   23.50
   7  -1   3  361.16   49.00
   7   1  -3  416.66   51.69
   7  -1   3  301.87   39.10
   7   1  -3  328.77   46.60
  -7   1   3  465.35   54.29
   7  -1  -3  303.77   40.30
  -7  -1   3  426.66   57.69
   7  -1  -3  296.27   40.50
   7   1   3  427.06   52.09
  -7   1  -3  370.06   46.40
   7   1   3  477.05   53.39
   8   1  -3  295.47   48.60
   8   1  -3  341.47   49.70
  -8   1   3  305.67   51.79
   8  -1   3  351.56   46.90
   8  -1   3  246.58   37.10
   8  -1  -3  285.07   46.70
   8   1   3  205.58   46.40
  -8  -1   3  316.97   50.69
   8  -1  -3  190.78   37.80
  -8   1  -3  305.47   66.79
   8   1   3  324.97   48.50
   9  -1   3   25.30   28.00
   9   1  -3   55.19   34.90
  -9  -1   3   38.10   48.20
   9   1   3   -4.60   30.00
   9  -1  -3   37.60   33.00
  10   1  -3   56.89   40.00
  10  -1   3   42.10   36.50
  10  -1  -3   54.79   40.90
   0   2   3  530.45   27.80
   0  -2   3  535.65   26.30
   0   2  -3  512.55   25.60
   0   2  -3  535.75   26.50
   0  -2  -3  533.15   27.80
   0  -2   3  512.95   27.40
   1  -2   3 1598.44   68.89
  -1   2   3 1525.85   71.99
   1   2  -3 1515.05   73.79
   1   2  -3 1543.85   73.49
  -1  -2  -3 1600.24   73.09
  -1   2   3 1539.85   72.19
   1  -2   3 1616.64   68.89
  -1  -2   3 1447.16   73.99
   1  -2  -3 1578.84   72.39
   1  -2  -3 1517.65   72.29
  -1   2  -3 1538.05   68.49
  -1  -2   3 1458.85   73.89
   1   2   3 1557.14   73.19
   1   2   3 1535.75   73.29
  -2  -2  -3  381.96   26.10
   2  -2   3  333.57   22.40
   2   2  -3  479.95   34.80
   2  -2   3  347.77   22.90
  -2   2   3  366.86   24.70
   2   2  -3  493.75   34.30
  -2  -2  -3  357.86   26.80
  -2   2   3  405.56   24.80
  -2  -2   3  477.75   34.20
  -2   2  -3  392.76   21.60
  -2   2  -3  389.86   22.30
   2  -2  -3  397.96   25.30
   2   2   3  391.36   27.20
   2  -2  -3  440.56   25.30
   2   2   3  370.96   26.70
  -3   2   3  956.10   55.79
  -3  -2  -3  974.50   58.59
   3  -2   3  989.20   55.39
  -3  -2  -3  921.41   56.39
  -3   2   3  993.90   54.49
   3   2  -3  996.30   59.69
   3  -2   3 1008.90   55.69
   3   2   3 1029.80   59.09
  -3  -2   3 1096.69   61.09
  -3   2  -3 1069.99   53.19
   3  -2  -3 1123.59   56.39
  -3  -2   3 1071.39   62.99
  -3   2  -3 1106.59   54.19
   3  -2  -3 1057.69   56.09
   3   2   3 1091.59   59.69
   4   2  -3  219.88   29.20
  -4  -2  -3  185.58   25.40
  -4   2   3  203.18   23.50
   4  -2   3  204.88   25.60
  -4  -2  -3  237.18   29.80
   4  -2   3  187.38   25.00
  -4   2   3  215.48   26.10
   4   2  -3  257.27   31.80
   4   2   3  220.18   29.00
   4   2   3  159.58   22.80
  -4  -2   3  354.56   44.60
  -4   2  -3  189.58   24.20
  -4   2  -3  203.68   23.30
   4  -2  -3  244.48   24.90
  -4  -2   3  155.08   26.60
   4  -2  -3  234.18   25.60
  -5   2   3  171.28   27.40
   5  -2   3  172.08   24.10
  -5  -2  -3  217.18   31.50
   5  -2   3  187.78   27.80
   5   2  -3  129.39   23.60
   5   2  -3  167.68   27.90
  -5  -2   3  140.49   28.40
  -5   2  -3  177.48   23.80
   5   2   3  213.28   32.20
  -5  -2   3  277.77   40.60
   5  -2  -3  196.38   27.70
   5   2   3  217.28   39.20
   6   2  -3  612.44   54.69
  -6   2   3  528.85   51.69
   6  -2   3  484.75   44.80
  -6  -2  -3  373.56   48.90
   6   2  -3  448.06   55.19
   6  -2   3  463.25   46.70
  -6   2  -3  473.55   44.50
   6  -2  -3  521.05   48.80
  -6  -2   3  477.85   56.69
   6  -2  -3  510.55   47.50
   6   2   3  466.35   51.69
   6   2   3  467.45   51.69
   7   2  -3   98.59   29.40
   7  -2   3  137.79   28.60
  -7   2   3  107.19   32.40
   7   2  -3   91.49   30.10
  -7  -2  -3   59.99   26.90
   7  -2   3  100.09   27.70
   7   2   3   83.49   29.60
   7  -2  -3   85.39   31.80
  -7   2  -3   78.39   24.50
   7   2   3   66.49   30.20
  -7  -2   3  101.49   34.10
   7  -2  -3  157.58   32.30
   8  -2   3   23.40   25.70
   8  -2   3   25.00   22.10
  -8   2   3   58.99   32.30
  -8  -2  -3    5.90   30.20
   8   2  -3   19.80   44.00
   8   2  -3   22.80   31.50
   8  -2  -3   14.00   27.10
  -8   2  -3   35.30   29.00
   8  -2  -3    4.80   28.20
   8   2   3    5.20   49.00
   8   2   3   18.10   31.10
  -8  -2   3   57.69   36.60
   9   2  -3  138.19   41.50
   9  -2   3  103.19   32.50
   9  -2  -3   63.69   33.90
   9   2   3  156.28   43.90
  -9  -2   3  147.69   50.39
  10   2  -3   50.89   44.60
  10  -2   3  -28.80   28.50
  10   2   3  -41.40   36.80
  10  -2  -3  -21.70   55.29
   0   3   3 1096.59   52.89
   0   3  -3 1082.79   49.90
   0   3  -3 1047.40   51.19
   0  -3   3 1089.89   51.09
   0  -3   3 1080.79   51.29
   1   3  -3 1424.66   70.29
  -1   3   3 1409.36   67.79
  -1   3   3 1420.36   67.89
  -1  -3  -3 1457.15   70.39
  -1  -3   3 1475.55   71.69
   1  -3  -3 1429.66   67.99
  -1  -3   3 1371.46   71.09
   1  -3  -3 1471.45   68.19
   1   3   3 1470.85   69.79
   2   3  -3 1387.86   72.29
   2   3  -3 1343.07   73.09
   2  -3   3 1430.96   63.99
  -2   3   3 1327.97   67.29
  -2  -3  -3 1422.76   69.79
  -2  -3  -3 1453.55   71.59
  -2   3   3 1371.06   66.59
   2   3   3 1349.16   70.19
   2   3   3 1307.87   70.09
   2  -3  -3 1334.97   66.79
  -2   3  -3 1401.06   61.79
  -2  -3   3 1376.06   73.29
  -2  -3   3 1350.36   73.89
   2  -3  -3 1382.06   67.09
   3  -3   3  379.86   26.50
  -3  -3  -3  324.17   29.30
   3   3  -3  378.56   35.20
  -3  -3  -3  358.06   31.70
   3   3  -3  341.37   32.10
  -3   3   3  356.86   25.70
   3  -3  -3  373.96   27.30
   3   3   3  356.56   31.30
  -3  -3   3  340.07   32.60
   3  -3  -3  358.96   25.90
  -3  -3   3  487.45   45.10
  -3   3  -3  382.26   23.40
  -4   3   3 1166.48   66.69
   4  -3   3 1267.47   69.49
  -4  -3  -3 1323.97   76.89
   4  -3   3 1266.57   69.19
  -4  -3  -3 1245.58   72.19
  -4  -3   3 1259.27   76.59
   4   3   3 1282.77   76.19
   4   3   3 1315.17   76.29
   4  -3  -3 1315.87   69.59
   4  -3  -3 1263.57   68.69
  -4   3  -3 1202.08   65.69
  -4  -3   3 1257.37   80.19
   5   3  -3   60.89   22.10
   5  -3   3   54.59   17.10
   5  -3   3   61.49   16.70
  -5  -3  -3   65.69   23.60
   5   3  -3   63.29   21.30
  -5  -3   3   94.09   29.00
   5   3   3   25.40   22.10
   5  -3  -3   46.00   16.70
   5  -3  -3   58.09   17.40
   5   3   3   40.80   20.30
  -5  -3   3   34.90   21.90
  -5   3  -3   58.69   16.80
  -6  -3  -3 1128.39   82.09
   6  -3   3 1229.18   76.29
   6   3  -3 1127.79   84.09
   6  -3   3 1273.47   73.79
   6   3  -3 1261.87   93.99
  -6   3  -3 1204.58   72.89
   6   3   3 1245.68   84.59
  -6  -3   3 1244.28   88.79
   6  -3  -3 1155.68   75.59
   6   3   3 1221.08   83.69
   6  -3  -3 1045.70   73.79
  -7  -3  -3  570.14   62.89
   7  -3   3  589.74   51.69
   7  -3   3  580.94   55.09
   7   3  -3  651.23   65.39
   7   3   3  579.84   64.79
  -7  -3   3  706.43   70.19
  -7   3  -3  567.54   52.29
   7  -3  -3  670.83   58.99
   7  -3  -3  602.44   58.29
   7   3   3  637.04   63.79
   8   3  -3  142.69   37.00
  -8  -3  -3  122.39   40.60
   8  -3   3  103.79   26.40
   8  -3   3   96.99   29.40
   8   3  -3   64.99   37.80
  -8   3   3  127.79   53.39
   8   3   3   80.79   38.90
   8   3   3  126.69   36.70
   8  -3  -3   80.49   30.60
  -8  -3   3   46.10   36.40
   8  -3  -3   99.29   30.00
  -8   3  -3   63.99   30.70
   9   3  -3  127.49   39.70
   9  -3   3   63.49   29.40
  -9  -3   3   21.40   37.50
   9  -3  -3  103.59   34.80
   9   3   3   85.19   37.80
   0  -4   3 1758.82   85.89
   0   4   3 1840.62   86.49
   0  -4  -3 1925.41   86.79
   0   4   3 1854.11   86.69
   0  -4   3 1757.02   85.89
   0   4  -3 1911.61   83.69
  -1   4   3  316.17   20.90
   1   4  -3  321.57   26.90
  -1   4   3  311.87   23.60
  -1  -4  -3  331.47   24.20
   1   4  -3  334.97   24.90
   1  -4  -3  346.37   21.40
  -1  -4   3  340.37   26.70
   1   4   3  342.57   23.40
   1  -4  -3  342.47   21.20
   1   4   3  354.16   24.50
  -1  -4   3  318.77   25.90
  -2  -4  -3 1588.64   80.49
  -2   4   3 1570.24   74.79
   2  -4   3 1590.44   71.19
   2   4  -3 1528.05   82.99
  -2  -4  -3 1632.64   78.99
   2   4  -3 1589.04   81.39
   2  -4  -3 1576.14   75.39
  -2  -4   3 1505.45   82.89
   2   4   3 1544.25   79.69
  -2  -4   3 1490.35   83.79
   2   4   3 1549.45   78.99
   2  -4  -3 1523.75   74.79
  -3   4   3 1111.69   59.19
   3   4  -3 1171.78   75.19
   3  -4   3 1181.58   59.39
  -3  -4  -3 1197.48   65.89
  -3  -4  -3 1144.19   67.29
   3   4  -3 1245.18   71.89
   3  -4   3 1187.08   58.59
   3  -4  -3 1166.68   60.49
  -3  -4   3 1204.78   72.69
  -3   4  -3 1159.18   55.19
  -3   4  -3 1162.38   53.99
   3  -4  -3 1116.19   60.29
  -3  -4   3 1110.69   69.89
   4  -4   3  118.99   18.50
   4  -4   3   96.79   15.50
   4   4  -3  152.58   26.30
  -4  -4  -3  152.08   26.30
  -4  -4  -3  105.19   21.60
   4   4  -3  116.29   28.60
  -4   4   3   75.79   16.50
   4  -4  -3   99.49   17.00
  -4  -4   3  114.69   23.80
  -4  -4   3  126.79   26.80
   4   4   3  153.78   30.60
  -4   4  -3   85.09   13.90
   4   4   3  147.79   33.60
   4  -4  -3   91.29   16.60
  -5   4   3   20.00   16.10
   5   4  -3   40.20   21.20
   5  -4   3   33.90   15.10
  -5  -4  -3   20.40   19.80
   5  -4   3   26.20   14.20
   5   4  -3   74.49   41.50
   5   4   3    9.90   17.10
  -5  -4   3   31.90   23.70
   5   4   3   16.20   20.10
  -5  -4   3   38.30   24.00
   5  -4  -3   29.00   15.50
  -5   4  -3   36.70   14.50
   5  -4  -3   28.70   15.10
  -6  -4  -3   74.99   28.50
   6  -4   3   52.89   19.60
  -6   4   3   56.69   23.10
   6   4  -3   36.80   24.50
   6   4  -3   33.60   23.50
   6  -4   3   57.59   17.70
   6  -4  -3   34.00   19.10
   6   4   3   16.40   26.20
  -6  -4   3   16.60   27.10
   6  -4  -3   21.60   18.30
   6   4   3   45.70   24.70
  -6   4  -3   17.40   17.00
  -7  -4  -3   48.70   30.70
   7   4  -3   77.49   37.30
  -7   4   3   26.80   24.80
   7  -4   3   91.59   22.00
   7   4  -3   91.29   30.10
   7  -4   3   69.59   23.80
  -7  -4   3   57.09   33.00
   7   4   3  117.19   34.20
  -7   4  -3   89.39   24.10
   7   4   3   37.40   24.70
   7  -4  -3   74.69   24.30
   7  -4  -3   93.59   26.20
   8  -4   3  108.09   27.80
  -8   4   3  102.59   37.90
   8   4  -3   96.29   35.20
   8  -4   3  136.49   28.00
  -8  -4  -3  125.89   41.30
   8  -4  -3   95.99   29.90
  -8   4  -3   99.19   33.60
  -8  -4   3   38.80   33.20
   8   4   3   75.89   40.50
   8  -4  -3   94.79   31.40
   8   4   3   80.89   36.60
   9   4  -3  -19.80   34.80
   9  -4   3   -2.60   22.60
   9   4   3   24.50   33.60
   9  -4  -3    3.90   29.30
  -9  -4   3    2.30   42.30
   0  -5  -3  401.36   26.80
   0   5   3  424.46   27.10
   0   5   3  427.56   26.50
   0  -5   3  419.46   27.50
   0   5  -3  436.06   24.20
   0  -5   3  396.26   27.20
   0  -5  -3  434.46   26.90
   0   5  -3  468.95   23.80
  -1   5   3 1767.82   83.19
   1   5  -3 1772.92   85.29
  -1  -5  -3 1842.92   86.89
   1   5  -3 1730.23   87.69
   1   5   3 1836.72   85.79
  -1  -5   3 1721.03   89.19
  -1  -5   3 1643.04   87.99
   1   5   3 1762.02   86.09
   1  -5  -3 1795.62   83.19
   1  -5  -3 1636.24   82.69
  -2  -5  -3  435.26   34.30
   2   5  -3  464.35   34.90
   2   5  -3  437.76   36.70
  -2  -5  -3  489.45   33.40
  -2   5   3  458.45   28.70
  -2   5   3  461.95   28.70
  -2  -5   3  462.85   39.00
  -2  -5   3  446.06   37.10
   2  -5  -3  542.05   29.70
   2  -5  -3  516.25   29.60
  -3   5   3 3433.56  163.98
   3  -5   3 3476.35  161.08
  -3  -5  -3 3453.45  172.48
  -3  -5  -3 3563.14  170.58
   3  -5   3 3630.84  159.48
  -3   5   3 3459.05  162.68
   3   5  -3 3477.55  172.38
   3  -5  -3 3627.34  164.28
   3   5   3 3768.62  173.08
  -3  -5   3 3660.43  178.88
   3  -5  -3 3532.85  163.88
   3   5   3 3652.13  171.58
   4   5  -3  136.59   27.70
   4   5  -3  133.99   24.20
   4  -5   3  157.68   22.50
   4  -5   3  160.28   18.90
  -4  -5  -3  218.18   32.10
  -4   5   3  184.48   23.50
  -4  -5  -3  209.08   33.30
  -4  -5   3  150.28   29.20
  -4   5  -3  177.88   17.60
   4   5   3  204.18   30.00
  -4  -5   3  246.08   39.10
   4   5   3  178.58   28.40
   4  -5  -3  164.28   21.60
   5  -5   3  815.72   50.09
  -5   5   3  819.62   56.49
   5   5  -3  868.01   66.09
   5   5  -3  833.82   69.39
   5  -5   3  838.22   54.19
   5   5   3  920.91   67.19
  -5  -5   3  867.31   75.69
   5  -5  -3  847.12   53.69
  -5  -5   3  888.31   71.49
   5   5   3  789.92   63.49
   5  -5  -3  835.02   54.09
  -5   5  -3  819.12   48.90
   6   5  -3   24.50   23.50
  -6  -5  -3   20.10   21.20
   6   5  -3   14.30   22.50
   6  -5   3   22.90   13.80
   6  -5   3   -2.30   14.70
  -6   5   3    1.30   18.30
   6   5   3   11.80   28.10
  -6  -5   3   -9.90   24.90
   6  -5  -3  -29.70   14.50
  -6   5  -3    1.10   14.80
   6  -5  -3   -5.30   15.00
   6   5   3  -11.70   21.30
   7  -5   3  857.41   56.19
  -7  -5  -3  753.32   75.29
   7   5  -3  757.22   71.89
   7   5   3  818.32   74.39
   7  -5  -3  646.64   57.99
  -7  -5   3  821.32   79.59
   7  -5  -3  859.11   64.29
  -7   5  -3  863.41   63.19
   8  -5   3   52.49   22.20
  -8   5   3  -19.20   33.50
  -8  -5  -3   28.00   36.50
   8   5  -3   80.19   36.90
   8  -5   3   62.09   24.50
  -8  -5   3   18.00   36.60
   8  -5  -3  -30.90   24.50
   8   5   3   88.79   38.20
   8  -5  -3   54.79   26.40
   9  -5   3  103.69   29.80
   9   5  -3   58.79   43.20
   9  -5  -3   58.09   33.80
  -9  -5   3  147.49   62.19
   9   5   3   36.50   37.80
   0   6   3  468.25   29.00
   0  -6  -3  473.75   29.40
   0  -6   3  500.25   29.80
   0  -6   3  456.75   30.40
   0   6   3  420.06   29.40
   0   6  -3  494.35   25.50
   0   6  -3  440.56   27.30
   0  -6  -3  476.75   30.10
   1   6  -3 1051.39   54.89
  -1  -6  -3 1035.20   56.09
  -1   6   3 1075.19   53.69
   1   6  -3  940.31   57.79
   1  -6   3 1020.40   49.70
  -1  -6  -3 1067.29   57.09
   1  -6   3  999.00   47.70
   1   6   3 1053.19   55.49
   1  -6  -3 1061.59   53.49
   1   6   3 1004.90   56.39
  -1  -6   3 1077.69   59.79
   1  -6  -3 1063.09   53.59
  -1  -6   3 1049.89   59.59
   2   6  -3  579.24   41.60
   2   6  -3  630.04   45.90
  -2  -6  -3  670.23   42.10
  -2   6   3  653.33   36.20
  -2   6   3  657.83   36.50
   2   6   3  641.54   43.10
   2  -6  -3  623.64   36.40
  -2  -6   3  570.84   45.90
   2  -6  -3  647.74   36.50
  -2  -6   3  681.33   47.30
  -3   6   3  933.11   50.99
   3   6  -3  851.21   62.89
   3   6  -3  864.21   58.29
  -3  -6  -3 1079.99   69.59
   3  -6   3  912.21   44.20
   3  -6   3  910.41   46.70
  -3  -6  -3  867.91   57.59
   3   6   3  971.10   60.19
  -3  -6   3  955.10   65.69
  -3  -6   3  989.80   64.39
   3  -6  -3  928.21   50.49
   3  -6  -3  957.40   51.19
   3   6   3  897.51   57.69
   4   6  -3  909.21   66.39
   4  -6   3  720.13   41.70
   4   6  -3  654.13   57.59
  -4  -6  -3  782.72   65.99
  -4   6   3  679.13   44.30
   4  -6   3  681.13   38.00
   4   6   3  628.14   51.89
   4   6   3  623.74   54.39
  -4  -6   3  657.73   59.39
  -4  -6   3  695.73   57.99
   4  -6  -3  670.93   43.20
   4  -6  -3  650.33   42.90
  -5   6   3  152.48   35.30
   5  -6   3  156.38   18.70
   5   6  -3  233.98   46.00
   5  -6   3  167.58   22.60
  -5  -6  -3  180.98   30.10
   5  -6  -3  115.19   20.00
   5   6   3  109.39   31.00
  -5  -6   3  160.28   40.70
   5  -6  -3  159.68   22.70
   5   6   3  134.29   29.50
  -5   6  -3  132.89   17.00
  -5  -6   3  291.97   54.79
   6  -6   3   53.69   18.80
   6   6  -3   86.39   28.10
   6  -6   3   45.10   14.70
  -6  -6  -3   91.39   31.10
  -6   6   3   84.49   26.00
  -6   6  -3   56.29   16.30
   6  -6  -3   47.70   19.10
   6  -6  -3   38.90   17.60
   6   6   3   65.49   29.20
  -6  -6   3   54.89   30.10
  -7  -6  -3  117.49   39.90
  -7   6   3  154.48   35.40
   7  -6   3  121.59   25.70
   7  -6   3  164.08   24.20
   7   6  -3  125.39   37.10
   7   6   3  129.79   44.40
  -7  -6   3   68.09   36.20
   7  -6  -3  124.19   24.90
   7   6   3   70.49   31.40
   8   6  -3   65.99   36.90
   8  -6   3   18.90   21.00
   8  -6   3   17.80   20.60
  -8  -6  -3  -52.49   33.60
   8  -6  -3   42.20   26.00
   8   6   3   17.10   31.30
   8  -6  -3   34.70   26.20
  -8  -6   3   46.70   33.80
   9  -6   3   98.39   28.80
   9   6   3  166.18   48.90
  -9  -6   3  123.29   50.79
   9  -6  -3   28.20   29.10
   0  -7  -3  809.32   46.50
   0  -7  -3  809.62   46.80
   0   7  -3  842.12   41.90
   0   7  -3  830.02   44.70
   0  -7   3  854.21   45.80
   0   7   3  920.31   55.19
   1   7  -3 1741.63   84.09
  -1   7   3 1735.23   83.99
   1  -7   3 1730.43   80.59
   1   7  -3 1765.12   88.99
  -1   7   3 1763.72   83.29
  -1  -7  -3 1784.02   88.29
   1  -7   3 1730.73   78.39
  -1  -7  -3 1760.82   87.09
   1  -7  -3 1645.24   83.49
   1   7   3 1662.33   85.39
   1   7   3 1591.64   91.89
  -1  -7   3 1799.52   90.89
  -1  -7   3 1715.93   89.39
   1  -7  -3 1675.43   83.59
   2   7  -3  167.88   23.50
  -2  -7  -3  148.89   20.70
  -2  -7  -3  162.18   21.60
  -2   7   3  177.28   17.70
   2   7   3  200.28   23.00
   2  -7  -3  172.58   17.80
  -2  -7   3  164.48   25.40
  -2  -7   3  168.88   24.50
   2   7   3  167.08   24.30
   2  -7  -3  201.78   18.60
  -3  -7  -3   35.90   23.30
   3   7  -3   32.50   15.60
  -3  -7  -3    6.40   13.70
   3   7  -3   41.70   21.20
  -3  -7   3   45.80   20.10
   3  -7  -3   40.10   11.70
   3   7   3   84.09   22.30
   4  -7   3  277.77   23.90
   4  -7   3  275.37   19.70
  -4  -7  -3  247.68   36.70
  -4  -7  -3  262.07   46.80
   4   7  -3  310.27   38.00
  -4   7   3  288.27   27.30
   4  -7  -3  262.17   26.20
   4   7   3  363.66   46.70
  -4  -7   3  309.27   42.10
   4   7   3  211.18   31.10
   4  -7  -3  249.08   25.40
  -4  -7   3  225.08   33.50
  -5  -7  -3  189.78   52.39
  -5   7   3  167.88   24.10
   5  -7   3  179.28   24.00
   5   7  -3  179.98   32.10
   5  -7   3  188.38   19.60
  -5  -7   3  193.28   39.20
   5  -7  -3  123.09   20.70
   5   7   3  152.08   30.20
   5   7   3  176.58   34.10
   5  -7  -3  174.88   24.20
  -5  -7   3  148.29   33.20
  -6   7   3  407.46   44.50
   6   7  -3  250.67   40.60
   6  -7   3  350.56   29.80
  -6  -7  -3  455.45   65.79
   6  -7   3  344.87   35.30
   6  -7  -3  319.17   34.90
   6   7   3  262.67   42.50
  -6  -7   3  303.37   53.59
   6  -7  -3  330.47   36.70
   6   7   3  484.35   70.39
   7  -7   3  184.78   23.80
  -7   7   3  174.68   37.30
   7  -7   3  117.19   25.10
  -7  -7  -3  129.09   31.80
   7   7  -3  149.19   37.60
   7   7   3   80.19   33.70
  -7  -7   3  210.28   46.20
   7  -7  -3  145.19   25.70
   7  -7  -3  150.48   29.20
   8  -7   3   99.99   23.40
   8  -7   3  102.89   25.30
  -8  -7  -3  109.89   43.40
   8   7  -3  156.58   42.30
  -8  -7   3  182.18   50.69
   8  -7  -3  105.49   28.40
   8  -7  -3  145.99   32.80
   8   7   3  201.18   46.90
   9   7  -3  178.08   69.19
   9   7   3   66.09   46.30
  -9  -7   3    0.90   40.00
   9  -7  -3   72.49   35.40
   0  -8  -3 1571.94   79.99
   0   8  -3 1584.14   74.19
   0   8   3 1633.24   80.89
   0  -8   3 1544.65   77.59
   0  -8   3 1574.44   80.79
   0   8  -3 1578.04   78.09
   0  -8  -3 1572.04   80.09
   1  -8   3  734.23   37.20
   1  -8   3  758.72   40.30
  -1   8   3  746.53   47.20
  -1  -8  -3  727.53   45.80
  -1   8   3  688.63   41.20
  -1  -8  -3  735.13   47.00
   1  -8  -3  713.23   42.70
   1   8   3  759.22   44.70
   1   8   3  725.63   46.90
  -1  -8   3  789.22   48.10
  -1  -8   3  742.43   49.40
   1  -8  -3  766.62   42.80
  -2  -8  -3  810.32   53.09
  -2   8   3  762.52   47.40
  -2  -8  -3  749.73   51.09
  -2  -8   3  801.32   56.49
   2   8   3  801.32   49.70
   2   8   3  865.01   54.09
   2  -8  -3  793.12   45.00
  -2  -8   3  749.82   54.79
   2  -8  -3  786.42   44.90
  -3  -8  -3   63.79   30.80
   3   8  -3   49.99   16.50
  -3   8   3   32.80   11.00
  -3  -8  -3   54.59   28.70
  -3  -8   3   29.30   20.80
   3   8   3   19.30   18.00
   3  -8  -3   54.89   13.20
   3  -8  -3   42.00   11.40
   3   8   3   43.50   18.10
  -3  -8   3   41.90   20.30
   4   8  -3  102.09   26.50
   4  -8   3  160.28   14.00
  -4  -8  -3  202.28   31.80
  -4  -8  -3  141.29   25.80
  -4   8   3  151.88   20.30
  -4  -8   3   85.49   30.20
   4   8   3  125.59   24.80
   4  -8  -3  122.49   18.60
   4  -8  -3  108.19   17.00
  -4  -8   3   74.19   26.60
   4   8   3  113.29   30.30
   5  -8   3  589.04   39.20
  -5  -8  -3  577.54   60.39
   5  -8   3  559.44   34.50
  -5   8   3  614.54   45.50
   5   8  -3  568.84   55.99
   5  -8  -3  588.94   42.90
   5  -8  -3  580.04   42.20
  -5  -8   3  665.73   65.49
   5   8   3  568.94   55.99
   6  -8   3  153.68   19.70
   6   8  -3  188.88   54.19
  -6   8   3  196.28   30.40
   6  -8   3  180.98   24.60
  -6  -8  -3  242.88   54.99
  -6  -8   3  128.39   32.20
  -6  -8   3   99.19   59.49
   6  -8  -3  160.48   25.40
   6   8   3  244.68   41.90
  -7   8   3   20.30   29.80
   7   8  -3   18.50   30.00
   7  -8   3   19.80   16.10
   7  -8   3   25.10   15.80
  -7  -8  -3  -19.90   31.10
   7   8   3    5.40   27.60
   7  -8  -3   38.10   21.00
   7  -8  -3   27.60   20.80
  -7  -8   3    1.40   28.40
  -8  -8  -3   53.79   64.29
   8  -8   3  108.79   25.60
   8   8  -3   64.69   41.50
   8  -8  -3   53.49   26.60
  -8  -8   3  128.09   46.30
   8   8   3  116.59   47.60
   9   8  -3  180.68   54.39
   9  -8   3  166.28   31.80
  -9  -8   3  199.28   64.49
   9  -8  -3  225.98   41.00
   9   8   3   78.89   43.40
   0   9  -3    3.10    6.00
   0  -9   3    3.00   11.00
   0  -9  -3    6.00    8.80
   0  -9  -3    1.70    9.20
   0   9   3   -3.20    9.40
   1  -9   3 1127.19   56.29
  -1  -9  -3 1108.19   62.49
  -1   9   3 1120.79   57.09
   1   9  -3 1115.99   57.09
  -1  -9  -3 1088.59   61.89
   1  -9   3 1108.49   54.99
   1   9   3  977.20   58.79
   1  -9  -3 1004.40   57.89
  -1  -9   3 1011.90   66.79
  -1  -9   3  986.50   64.19
  -2   9   3  166.88   18.80
   2   9  -3  150.48   20.70
  -2  -9  -3  150.28   23.30
  -2  -9  -3  139.19   23.40
   2   9   3  146.89   20.60
   2  -9  -3  142.29   17.90
  -2  -9   3  152.08   25.20
   2  -9  -3  145.09   18.80
  -2  -9   3  157.78   26.90
   3   9  -3   92.49   20.50
  -3   9   3   65.89   13.20
  -3  -9  -3   24.90   19.20
  -3  -9  -3   55.99   22.40
   3  -9  -3   54.99   12.70
  -3  -9   3   61.09   20.40
  -3  -9   3   56.39   23.10
   3   9   3   90.19   25.70
   3  -9  -3   39.10   12.90
   4  -9   3   17.30    7.00
  -4  -9  -3  -20.60   18.40
   4  -9   3   13.00    9.30
   4   9  -3   25.20   18.20
  -4  -9  -3   21.80   23.40
  -4   9   3   18.40   13.00
   4   9   3    4.30   14.90
   4  -9  -3    2.50   11.10
  -4  -9   3   26.60   24.10
  -4  -9   3   38.50   25.20
   5   9  -3  388.96   50.79
  -5  -9  -3  378.06   55.89
   5  -9   3  472.65   29.70
  -5  -9  -3  483.55   56.79
   5  -9   3  519.05   34.70
  -5   9   3  503.85   41.90
   5  -9  -3  483.35   38.80
   5  -9  -3  436.66   37.30
  -5  -9   3  546.65   65.39
  -5  -9   3  559.44   63.89
   5   9   3  495.95   51.99
   6   9  -3   47.40   29.70
   6  -9   3   -8.90   15.70
  -6  -9  -3  -15.80   30.30
  -6   9   3   33.20   22.50
   6  -9  -3   12.10   17.00
  -6  -9   3   50.19   56.59
   6   9   3   60.59   29.40
  -6  -9   3   15.40   40.90
   6  -9  -3   16.50   17.50
   7  -9   3  244.98   32.50
  -7  -9  -3  325.47   69.59
   7  -9   3  262.97   28.60
  -7  -9   3  228.78   51.39
   7  -9  -3  265.67   35.20
   7   9   3  243.58   45.10
   7  -9  -3  234.98   29.90
   8   9  -3  -38.30   37.00
  -8  -9  -3   74.39   43.00
   8  -9   3   63.89   22.20
   8  -9   3   62.29   17.80
   8   9   3   13.00   35.50
   8  -9  -3   33.40   25.90
  -8  -9   3   48.20   43.90
   9   9  -3    3.70   44.00
   9  -9   3   20.80   22.00
  -9  -9   3  120.49   54.59
   9  -9  -3   15.00   26.70
   9   9   3  -18.10   46.30
   0  10   3  115.09   16.80
   0  10  -3  137.69   15.20
   0 -10   3  151.18   18.80
   0 -10  -3  146.69   19.40
   0 -10  -3  111.99   17.30
   0 -10   3  199.78   24.30
  -1 -10  -3  147.39   22.40
  -1  10   3  110.49   18.40
  -1 -10  -3   75.19   16.70
   1  10  -3  106.59   16.10
   1 -10   3  130.09   14.40
   1 -10   3  115.39   17.00
   1 -10  -3  156.98   20.50
   1  10   3  123.79   18.90
   1 -10  -3  183.88   21.30
  -1 -10   3  165.48   26.40
  -1 -10   3  186.88   24.50
   2 -10   3  313.57   19.00
  -2 -10  -3  339.67   35.20
   2 -10   3  304.47   22.20
  -2 -10  -3  283.47   34.60
  -2  10   3  294.37   25.20
   2  10  -3  343.27   30.30
   2 -10  -3  294.87   26.30
  -2 -10   3  305.07   35.10
   2 -10  -3  328.27   28.20
  -2 -10   3  306.47   39.60
   2  10   3  315.27   31.40
   3  10  -3  226.38   30.90
  -3 -10  -3  252.17   34.10
  -3  10   3  255.67   25.50
  -3 -10  -3  240.18   32.60
  -3 -10   3  238.08   34.60
  -3 -10   3  266.27   35.50
   3 -10  -3  295.47   26.40
   3  10   3  293.37   34.00
  -4 -10  -3  356.36   47.80
  -4 -10  -3  363.86   43.90
   4  10  -3  363.96   41.60
  -4  10   3  351.96   31.00
  -4 -10   3  360.86   46.70
   4 -10  -3  299.27   29.60
   4  10   3  348.17   43.40
  -4 -10   3  269.87   38.50
   4 -10  -3  372.76   30.60
   5 -10   3  164.28   21.10
  -5 -10  -3  181.48   37.90
   5  10  -3   98.99   30.10
   5 -10   3  184.38   17.30
  -5  10   3  189.08   26.50
  -5 -10  -3  120.89   31.60
  -5 -10   3  201.08   38.20
  -5 -10   3  242.18   45.40
   5 -10  -3  187.88   24.80
   5 -10  -3  171.58   24.00
   5  10   3  144.39   28.90
   6 -10   3  238.38   22.70
  -6  10   3  343.07   44.20
   6  10  -3  259.57   43.60
  -6 -10  -3  156.18   37.20
   6 -10   3  195.18   24.10
   6 -10  -3  199.78   28.10
  -6 -10   3  134.29   42.30
  -6 -10   3  426.46   82.99
   6 -10  -3  233.98   31.70
   7 -10   3   23.00   16.70
   7 -10   3   41.00   14.10
  -7 -10  -3   29.10   37.20
   7  10  -3  118.19   39.20
   7 -10  -3   16.30   20.30
   7 -10  -3   41.10   22.40
  -7 -10   3  102.39   43.10
   7  10   3   75.39   38.80
  -8 -10  -3   70.99   54.59
   8 -10   3  117.49   24.40
   8 -10   3   80.99   19.70
   8  10  -3   46.30   41.80
   8 -10  -3   52.89   27.90
  -8 -10   3  119.09   47.80
   8  10   3   85.99   36.50
   0 -11  -3  738.43   48.90
   0  11   3  742.13   45.70
   0 -11  -3  736.73   48.10
   0 -11   3  716.33   44.10
   0  11  -3  779.32   40.60
   0 -11   3  699.93   49.50
  -1  11   3  111.19   16.20
  -1 -11  -3  150.18   23.50
  -1 -11  -3   97.49   21.30
   1 -11   3  109.99   17.70
   1 -11   3  114.59   14.10
   1  11  -3  126.39   16.50
   1 -11  -3  150.68   20.30
  -1 -11   3  167.38   21.90
   1 -11  -3  167.18   22.10
  -1 -11   3  174.68   25.50
   2  11  -3  250.97   29.10
   2 -11   3  266.97   18.90
   2 -11   3  302.37   23.70
  -2 -11  -3  205.18   31.20
  -2 -11  -3  295.27   36.80
  -2  11   3  272.57   25.60
   2 -11  -3  265.17   26.20
   2 -11  -3  319.67   28.50
  -2 -11   3  302.87   38.90
  -2 -11   3  229.08   30.40
   2  11   3  332.77   32.80
  -3 -11  -3   66.69   25.30
  -3 -11  -3   73.59   24.60
  -3  11   3   68.39   15.20
   3  11   3   98.39   23.80
   3 -11  -3  122.29   17.90
  -3 -11   3   79.39   23.10
  -3 -11   3  129.69   26.40
  -4 -11  -3  183.48   35.80
  -4 -11  -3  281.97   41.30
   4  11  -3  332.97   41.70
  -4  11   3  322.97   30.30
  -4 -11   3  357.96   49.20
  -4 -11   3  367.26   49.20
   4 -11  -3  259.37   28.20
   4 -11  -3  291.97   29.30
   4  11   3  242.88   36.00
   5  11  -3  166.18   33.70
  -5  11   3  142.29   24.50
  -5 -11  -3   85.79   35.00
   5 -11   3  167.08   19.60
  -5 -11  -3  263.57   57.09
  -5 -11   3  210.98   43.50
   5  11   3  198.18   39.30
  -5 -11   3  117.59   33.50
   5 -11  -3  154.88   23.00
   6 -11   3  290.27   24.50
  -6 -11  -3  531.15   76.69
   6  11  -3  245.78   44.50
   6 -11   3  309.77   28.40
   6 -11  -3  257.57   32.60
   6  11   3  394.56   69.39
   6 -11  -3  253.37   34.50
  -6 -11   3  249.08   43.90
  -6 -11   3  322.67   58.39
  -7 -11  -3    6.80   37.60
   7 -11   3  -26.70   13.40
   7  11  -3    4.80   35.10
   7 -11   3   29.90   13.40
   7  11   3   76.59   40.60
   7 -11  -3  -10.60   19.30
   7 -11  -3   -3.60   19.30
  -7 -11   3   -6.70   35.70
  -8 -11  -3  -10.60   50.39
   8 -11   3   20.30   21.10
   8 -11   3    6.40   15.50
   8  11  -3  -38.00   40.50
   8  11   3   19.60   32.50
   8 -11  -3   37.70   26.60
  -8 -11   3   12.20   44.00
   0  12  -3  446.76   28.30
   0 -12   3  422.36   38.50
   0 -12   3  396.46   31.40
   0 -12  -3  422.06   37.20
   0  12   3  395.76   33.50
  -1 -12  -3   23.20   17.10
  -1  12   3   14.00   12.40
   1  12  -3   14.30   11.00
   1 -12   3   18.20    9.10
  -1 -12  -3   32.60   16.80
   1 -12   3    8.50   13.20
   1 -12  -3   22.70   12.90
  -1 -12   3   25.20   14.00
   1 -12  -3    1.70   12.00
   2 -12   3  685.43   36.80
   2 -12   3  696.63   41.60
   2  12  -3  732.03   47.10
  -2 -12  -3  628.84   52.39
  -2  12   3  749.13   43.70
  -2 -12   3  711.03   58.79
  -2 -12   3  701.93   53.39
   2 -12  -3  632.94   59.89
   2  12   3  623.64   48.20
   2 -12  -3  645.64   44.20
  -3 -12  -3  250.07   38.40
   3  12  -3  207.28   29.00
  -3  12   3  239.18   25.70
  -3 -12  -3  219.68   34.90
   3  12   3  191.78   28.70
  -3 -12   3  165.98   29.00
  -3 -12   3  238.28   41.20
   3 -12  -3  208.48   25.20
   3 -12  -3  243.28   27.40
  -4 -12  -3  112.49   33.70
   4  12  -3  108.19   26.20
  -4 -12  -3  142.89   32.70
  -4  12   3   92.99   18.90
  -4 -12   3   98.09   35.30
   4 -12  -3  122.99   20.10
  -4 -12   3  183.78   37.20
   4 -12  -3  104.49   19.10
   4  12   3  167.58   32.10
  -5 -12  -3  126.09   39.70
  -5 -12  -3   29.80   35.90
   5  12  -3   97.79   30.70
  -5 -12   3   61.49   34.90
   5  12   3  109.89   31.60
   5 -12  -3   72.09   19.20
   5 -12  -3   66.29   18.30
  -5 -12   3  103.49   38.40
  -6 -12  -3   80.19   37.60
   6  12  -3   21.50   29.70
   6 -12  -3  -12.20   15.50
  -6 -12   3   50.79   29.50
   6  12   3   80.79   30.10
   6 -12  -3   21.70   17.60
  -7 -12  -3   61.39   40.70
   7 -12   3   49.80   13.20
   7 -12   3   26.30   14.60
   7  12  -3    2.10   37.10
   7 -12  -3   37.70   21.70
   7 -12  -3   22.90   22.30
   7  12   3   49.80   33.40
  -7 -12   3   21.50   37.70
   8 -12   3   10.80   16.80
   8 -12   3   -3.40   16.50
  -8 -12  -3  119.69   60.79
   8 -12  -3   -2.40   23.30
   8  12   3  -32.90   33.80
  -8 -12   3  -22.60   45.20
   0 -13   3   92.79   16.50
   0 -13   3   59.19   20.50
   0 -13  -3   52.59   19.00
   0  13  -3   60.19   12.30
   0  13   3   46.00   18.00
   1 -13   3  368.36   26.60
  -1  13   3  353.06   31.80
  -1 -13  -3  321.27   39.20
  -1 -13  -3  309.37   36.40
   1 -13   3  397.56   34.50
   1  13  -3  363.76   29.70
   1  13   3  323.77   33.70
  -1 -13   3  392.76   43.10
   1 -13  -3  357.06   32.80
  -1 -13   3  330.37   33.50
   1 -13  -3  375.86   35.60
  -2 -13  -3  785.92   63.69
   2 -13   3  801.82   43.00
  -2  13   3  852.71   49.40
   2 -13   3  749.62   51.99
  -2 -13  -3  755.22   60.09
   2  13  -3  838.12   53.29
   2  13   3  813.02   54.89
  -2 -13   3  879.81   59.49
   2 -13  -3  820.32   52.99
   2 -13  -3  804.42   50.99
  -2 -13   3  833.52   66.89
  -3 -13  -3  271.87   39.30
  -3 -13  -3  213.38   36.20
   3  13  -3  199.98   28.00
  -3 -13   3  297.27   46.00
  -3 -13   3  193.58   32.60
   3 -13  -3  213.68   29.10
   3  13   3  296.47   35.80
   3 -13  -3  255.47   27.50
  -4 -13  -3    4.80   24.80
   4  13  -3   27.40   19.70
  -4 -13  -3   34.40   30.40
  -4  13   3    2.70   18.70
   4 -13  -3    2.40   14.40
  -4 -13   3   -6.20   21.00
   4 -13  -3   -6.50   12.60
   4  13   3   12.90   21.10
  -4 -13   3    8.10   32.20
  -5 -13  -3  176.58   57.69
   5  13  -3  140.89   36.60
  -5 -13  -3  138.39   36.70
   5 -13  -3  118.69   22.30
  -5 -13   3  138.69   52.29
   5  13   3   81.59   27.20
   5 -13  -3  128.89   22.70
  -6 -13  -3  143.59   49.30
   6  13  -3  154.98   40.90
   6 -13  -3  181.58   27.10
  -6 -13   3  127.59   38.80
   6 -13  -3  181.88   27.60
   6  13   3  129.69   40.70
   7  13   3   64.79   39.90
   7 -13  -3   22.90   39.30
  -7 -13   3  108.59   49.40
   0 -14   3   45.20   15.00
   0  14   3   69.79   16.90
   0 -14   3   53.59   21.50
   0  14  -3   73.09   13.70
   0 -14  -3   50.99   20.80
   1 -14   3  195.48   26.20
  -1  14   3  200.58   26.40
   1  14  -3  178.88   24.70
  -1 -14  -3  127.39   23.90
  -1 -14  -3  124.79   29.00
   1  14   3  231.48   29.20
   1 -14  -3  212.68   31.10
  -1 -14   3  201.18   33.60
   1 -14  -3  231.68   28.10
  -1 -14   3  248.48   29.30
  -2 -14  -3  534.15   54.89
   2 -14   3  527.85   38.00
  -2 -14  -3  508.75   48.40
  -2  14   3  507.15   37.40
   2 -14   3  477.65   31.00
   2  14  -3  468.85   39.30
  -2 -14   3  500.05   46.40
   2 -14  -3  513.65   41.90
   2 -14  -3  495.95   39.70
  -2 -14   3  474.05   54.79
  -3  14   3   38.40   16.80
  -3 -14  -3   83.09   27.90
  -3 -14  -3   79.89   32.20
   3  14  -3   27.20   18.80
  -3 -14   3   42.70   26.20
   3 -14  -3   50.89   16.90
   3 -14  -3   76.59   19.90
   3  14   3   90.69   24.70
  -4 -14  -3  525.15   58.99
  -4 -14  -3  404.36   57.19
  -4 -14   3  421.46   55.29
   4 -14  -3  445.76   39.50
  -4 -14   3  401.56   67.19
   4 -14  -3  407.66   37.30
   4  14   3  475.25   52.99
  -5 -14  -3   15.50   34.60
   5  14  -3   33.40   29.50
  -5 -14   3   22.90   29.90
   5 -14  -3   31.70   17.40
   5 -14  -3    6.70   17.10
   5  14   3   61.89   29.80
  -6 -14  -3   60.29   43.40
   6 -14  -3   43.20   20.20
  -6 -14   3   29.70   36.20
   6  14   3    7.80   36.10
  -7 -14  -3  -22.10   44.00
  -7 -14   3  -54.69   36.50
   7 -14  -3    5.20   21.80
   0 -15   3  275.27   27.90
   0 -15  -3  259.07   46.00
   0 -15  -3  231.38   31.50
   0 -15   3  274.37   35.00
   0  15   3  233.98   31.30
   1 -15   3  387.06   38.90
  -1  15   3  367.86   33.10
   1  15  -3  312.97   38.00
  -1 -15  -3  343.97   46.10
   1 -15  -3  282.37   37.10
   1  15   3  329.87   42.60
  -1 -15   3  334.87   34.70
   1 -15  -3  341.57   34.70
  -1 -15   3  369.16   47.30
  -2 -15  -3  124.09   33.60
   2 -15   3  130.09   16.00
  -2 -15  -3   91.99   42.30
   2 -15   3  124.69   21.20
  -2  15   3  152.38   22.10
   2  15  -3   99.59   22.20
  -2 -15   3  119.09   25.80
   2 -15  -3  117.59   21.40
   2 -15  -3   66.89   21.50
  -2 -15   3  155.78   35.20
  -3 -15  -3    8.10   31.20
   3  15  -3   41.20   22.70
   3 -15   3    0.00   12.10
  -3 -15  -3   31.80   28.60
  -3 -15   3   -9.80   18.40
   3 -15  -3   -4.70   16.20
   3  15   3   60.59   25.40
   3 -15  -3   -5.10   13.40
  -3 -15   3   43.60   29.20
   4  15  -3   43.00   34.90
  -4 -15  -3   41.30   31.20
   4 -15  -3   53.49   20.20
   4  15   3   52.59   29.40
   4 -15  -3   95.09   20.30
  -4 -15   3   66.99   27.30
  -5 -15  -3    2.40   30.30
  -5 -15   3   14.70   33.30
   5 -15  -3    7.30   20.30
   5 -15  -3    4.80   17.30
   5  15   3  -32.50   29.80
  -6 -15  -3   47.40   43.30
   6 -15  -3   32.30   22.10
  -6 -15   3   64.69   44.50
   0 -16   3  771.02   51.49
   0 -16  -3  829.72   62.89
   0 -16  -3  828.82   58.29
   0  16   3  826.62   56.09
   0 -16   3  882.51   65.59
  -1 -16  -3   -6.60   16.10
   1 -16   3   13.00   33.70
  -1  16   3    7.20   22.80
  -1 -16  -3    1.40   24.20
   1  16  -3   22.90   16.20
   1  16   3  -15.10   17.70
   1 -16  -3   25.90   19.80
   1 -16  -3   21.00   16.10
  -1 -16   3  -18.50   23.30
  -1 -16   3    4.50   14.40
   2 -16   3  108.99   15.80
  -2 -16  -3   98.59   35.40
  -2 -16  -3   70.49   24.20
   2 -16   3   95.09   21.00
   2  16  -3  117.39   29.20
   2 -16  -3  107.19   20.50
   2  16   3   42.80   23.50
   2 -16  -3   60.29   23.90
  -2 -16   3  106.09   23.90
  -2 -16   3   69.89   43.50
  -3 -16  -3   14.60   27.00
   3 -16  -3   13.20   20.60
  -3 -16   3   48.90   24.80
  -3 -16   3   76.29   43.10
   3 -16  -3   61.39   18.50
   3  16   3   66.39   26.80
  -4 -16  -3   62.39   34.40
   4 -16  -3   12.50   19.80
  -4 -16   3  104.09   32.30
   4 -16  -3   59.59   19.70
  -5 -16  -3   56.29   36.60
  -5 -16   3   14.40   30.60
   5 -16  -3   50.59   20.70
   5 -16  -3   44.30   22.00
  -6 -16  -3   71.49   44.60
   6 -16  -3   30.00   21.90
  -6 -16   3   61.19   42.70
   0 -17   3   -3.60   13.50
   0 -17  -3   30.30   39.50
   0 -17  -3  -12.20   16.60
   0 -17   3   43.70   25.20
  -1 -17  -3  180.78   65.49
   1 -17   3  139.19   19.80
   1 -17   3  125.99   28.30
   1 -17  -3  158.98   31.80
  -1 -17   3  107.89   23.00
  -1 -17   3  101.59   32.90
   1 -17  -3   81.79   21.40
   2 -17   3  -26.20   17.20
  -2 -17  -3   16.60   20.80
   2 -17   3   -5.80   11.30
   2 -17  -3   12.40   15.50
  -2 -17   3   -5.30   18.20
  -2 -17   3  -48.70   30.30
   2 -17  -3   33.60   22.80
  -3 -17  -3   24.20   28.60
   3 -17  -3   41.40   19.00
  -3 -17   3   38.40   25.60
   3 -17  -3   72.19   26.20
  -4 -17  -3   52.69   34.80
   4 -17  -3  -10.30   22.50
  -4 -17   3    8.90   28.10
   4 -17  -3   16.20   17.80
  -5 -17  -3   98.79   41.30
   5 -17  -3   90.99   24.10
  -5 -17   3   81.59   39.20
   0 -18  -3   38.90   20.80
   0 -18   3   19.80   16.40
   1 -18   3    8.50   14.60
   1 -18   3   14.40   22.90
  -1 -18   3  -16.60   14.50
   1 -18  -3   16.40   17.80
  -1 -18   3  -17.50   32.70
   2 -18   3   76.09   22.50
  -2 -18  -3   83.69   28.00
   2 -18   3   94.89   16.20
   2 -18  -3   44.70   19.00
   2 -18  -3   61.29   31.50
  -2 -18   3  114.39   27.30
  -3 -18  -3   -1.00   27.10
   3 -18  -3   20.60   24.00
  -3 -18   3  -36.40   21.70
  -4 -18  -3  135.59   37.30
   4 -18  -3  153.28   27.30
  -4 -18   3  192.88   50.29
   0 -19  -3   78.69   28.60
   0 -19   3   14.50   34.20
  -1 -19  -3  -13.70   20.00
   1 -19   3  -10.90   26.10
   1 -19   3   23.20   18.30
   2 -19   3   22.40   23.00
   2 -19   3   22.60   18.30
  -2 -19  -3   14.30   28.70
   2 -19  -3   28.20   19.20
  -2 -19   3   26.10   23.50
  -3 -19  -3   34.20   34.70
  -3 -19   3   -4.40   25.00
   3 -19  -3   20.10   20.80
   0   0  -4 9657.33  424.46
   0   0  -4 9999.00  424.46
   0   0   4 9469.45  424.36
   1   0  -4   65.09    8.90
   1   0  -4   68.89    9.00
   1   0   4   74.69    9.60
   1   0   4   68.59    8.80
  -1   0   4   77.29   10.30
  -1   0   4   60.59    8.40
  -1   0  -4   69.39    8.70
  -2   0   4   70.99   11.70
  -2   0  -4   45.40    8.60
   2   0   4   31.40    8.30
  -2   0   4   49.70   10.70
   2   0  -4   39.40    9.90
   2   0   4   59.69    9.90
  -2   0  -4   42.30    8.30
  -3   0  -4  125.79   16.20
  -3   0   4  148.99   19.80
   3   0  -4   81.29   14.30
   3   0   4  131.39   17.70
   3   0  -4  116.19   16.60
  -3   0  -4   89.29   14.10
  -3   0   4  119.09   17.00
   3   0   4   98.19   14.60
   4   0  -4 1196.88   69.69
   4   0   4 1211.08   69.49
  -4   0  -4 1157.88   66.69
   4   0   4 1203.88   69.49
  -4   0  -4 1233.38   67.39
  -5   0  -4    0.60   14.10
   5   0   4  -15.00   14.00
   5   0  -4    9.40   25.40
   5   0   4   -9.50   14.10
  -5   0   4    1.30   17.20
   5   0  -4   -5.30   14.20
  -6   0  -4  123.19   25.50
   6   0  -4  158.98   29.70
  -6   0   4  170.58   34.10
   6   0  -4  157.48   29.00
   6   0   4   96.09   23.90
   6   0   4  150.68   30.50
   7   0   4   24.60   24.00
  -7   0   4    3.80   26.60
   7   0  -4   28.30   24.00
   7   0   4   57.59   25.70
   7   0  -4   45.80   26.10
  -7   0  -4   41.30   23.90
   8   0  -4   40.90   33.50
  -8   0   4   28.90   32.50
  -8   0  -4   56.49   30.30
   8   0   4   52.99   30.80
   8   0   4   65.99   28.10
   8   0  -4   39.50   28.30
   9   0  -4  -19.30   30.90
   9   0   4   33.10   29.80
  10   0  -4   46.30   38.50
  10   0   4   -7.50   32.90
   0  -1   4   18.60    4.80
   0   1   4   11.30    6.10
   0  -1  -4   18.20    5.70
   0   1  -4   15.00    4.50
   0   1   4   12.30    4.70
   0  -1  -4    8.70    4.00
   0  -1   4   18.70    4.60
  -1  -1  -4 3942.61  176.88
   1  -1   4 4075.89  175.38
   1  -1   4 4021.20  175.18
  -1  -1  -4 4056.59  177.18
  -1   1   4 3695.43  176.98
  -1   1   4 3739.43  179.58
  -1  -1   4 4631.94  181.18
  -1   1  -4 3962.60  174.68
  -1   1  -4 3908.01  174.78
   1   1   4 3855.51  177.08
   1  -1  -4 3638.64  176.78
   1   1   4 3962.50  177.28
  -2  -1  -4  815.32   47.10
  -2  -1  -4  806.12   42.40
   2  -1   4  798.12   40.70
   2   1  -4  807.32   44.50
   2  -1   4  786.22   40.50
  -2  -1   4  809.92   44.60
   2   1   4  766.02   42.70
   2  -1  -4  766.92   46.40
  -2   1  -4  766.92   39.60
  -2   1  -4  763.02   39.90
  -2  -1   4  763.42   44.50
   2   1   4  764.32   42.70
   3  -1   4  305.27   23.70
  -3  -1  -4  325.67   25.20
   3   1  -4  313.17   28.10
   3   1  -4  407.46   34.00
   3  -1   4  318.37   24.30
  -3   1   4  297.47   24.80
  -3   1   4  318.67   25.90
   3   1   4  278.37   25.60
  -3  -1   4  239.98   25.80
  -3   1  -4  246.58   21.70
  -3  -1   4  237.78   26.80
   3   1   4  233.88   24.50
   3  -1  -4  267.57   24.50
   3  -1  -4  255.07   24.70
   4  -1   4  535.75   41.00
   4  -1   4  507.55   39.30
   4   1  -4  472.05   41.50
   4   1  -4  523.65   44.10
  -4   1   4  621.54   40.70
  -4   1   4  537.15   42.10
  -4  -1  -4  560.14   40.00
   4   1   4  603.14   43.70
   4   1   4  574.14   43.00
  -4  -1   4  572.84   45.40
   4  -1  -4  650.93   43.80
  -4   1  -4  597.34   38.90
  -4  -1   4  586.84   43.00
   4  -1  -4  574.84   41.10
   5   1  -4  867.31   61.89
   5  -1   4  824.82   56.39
  -5   1   4  905.61   61.49
   5  -1   4  794.02   56.79
   5   1   4  795.32   58.59
  -5   1  -4  809.12   54.49
   5  -1  -4  811.72   57.29
  -5  -1   4  837.12   58.69
  -5  -1   4  720.33   60.89
   5  -1  -4  834.72   58.79
   5   1   4  843.32   60.09
   6  -1   4  944.41   72.09
   6  -1   4  979.20   71.69
   6   1  -4 1151.78   79.79
  -6   1   4 1049.99   77.59
   6   1  -4 1138.19   78.29
   6  -1  -4 1230.08   77.69
   6  -1  -4 1189.08   75.59
  -6   1  -4 1025.50   79.39
   6   1   4 1196.48   78.39
   6   1   4 1242.68   78.59
   7   1  -4   51.69   26.90
   7  -1   4   30.60   22.20
   7  -1   4   42.60   23.80
   7   1  -4   -5.10   26.20
  -7   1   4   17.90   27.40
   7   1   4   45.80   23.40
  -7  -1   4   27.60   29.00
  -7   1  -4   27.00   24.40
   7  -1  -4   40.10   24.80
   7   1   4   40.00   24.60
   7  -1  -4   26.30   27.30
   8  -1   4  102.99   29.90
  -8   1   4   53.39   36.10
   8   1  -4   84.99   40.70
   8   1  -4  188.48   39.20
   8  -1   4  116.89   31.20
   8   1   4  209.28   41.10
  -8   1  -4  155.18   36.70
   8  -1  -4  177.68   36.40
   8   1   4  118.69   37.20
  -8  -1   4  213.98   45.10
   8  -1  -4   85.89   33.50
   9   1  -4  116.99   41.60
   9  -1   4  150.88   37.10
   9   1   4  188.18   42.00
  -9  -1   4  153.88   62.39
   9  -1  -4  159.28   41.30
  10  -1   4  216.88   46.80
  10   1  -4  190.28   48.20
  10  -1  -4  298.07   52.79
  10   1   4  244.08   59.99
   0  -2  -4  529.05   29.30
   0   2  -4  547.85   27.20
   0  -2   4  537.85   27.50
   0  -2   4  523.35   27.40
   0   2  -4  532.85   27.70
   1  -2   4 2400.96  105.89
  -1  -2  -4 2374.86  109.99
  -1   2   4 2321.77  109.09
   1   2  -4 2212.18  109.99
   1   2  -4 2295.97  109.29
  -1   2   4 2253.57  108.89
   1  -2   4 2390.16  105.89
  -1  -2   4 2331.27  110.19
  -1   2  -4 2533.85  105.79
   1   2   4 2531.95  110.59
  -1  -2   4 2368.46  110.09
   1   2   4 2476.25  110.69
   2   2  -4  611.54   37.30
  -2  -2  -4  584.84   35.10
   2  -2   4  590.44   31.20
  -2   2   4  588.74   34.60
  -2   2   4  616.04   34.70
   2  -2   4  608.84   31.70
   2   2  -4  597.64   37.70
  -2  -2  -4  573.44   35.60
  -2   2  -4  596.84   30.90
   2  -2  -4  592.34   34.60
   2   2   4  610.94   36.00
  -2  -2   4  593.54   42.30
   2   2   4  604.94   36.10
  -2   2  -4  606.14   30.20
   2  -2  -4  567.24   34.10
  -3   2   4  637.34   40.40
  -3  -2  -4  640.44   42.20
  -3  -2  -4  657.13   41.40
  -3   2   4  553.44   37.80
   3   2  -4  613.74   42.90
   3  -2   4  674.43   38.40
   3  -2   4  642.24   38.40
   3  -2  -4  669.23   40.90
   3  -2  -4  662.53   40.10
   3   2   4  672.03   42.50
  -3   2  -4  667.03   36.70
  -3   2  -4  672.13   36.40
  -3  -2   4  672.33   45.80
  -3  -2   4  651.83   44.50
   3   2   4  692.23   43.10
  -4   2   4 2164.38  110.99
  -4  -2  -4 2186.78  110.09
  -4  -2  -4 2178.78  112.19
   4   2  -4 2147.89  115.49
  -4   2   4 2015.30  106.79
   4   2  -4 2228.88  114.39
   4  -2   4 2088.89  108.09
   4  -2   4 2236.68  109.49
  -4  -2   4 2261.67  114.59
  -4   2  -4 2245.48  105.69
   4   2   4 2080.89  111.99
  -4  -2   4 2123.09  116.49
   4   2   4 2214.28  113.49
   4  -2  -4 2129.49  108.79
   4  -2  -4 2177.58  109.69
   5  -2   4  298.67   33.90
  -5  -2  -4  316.77   38.70
  -5   2   4  336.67   38.60
   5   2  -4  381.26   41.60
   5  -2   4  305.27   33.70
   5   2  -4  324.17   42.10
  -5   2  -4  346.97   32.70
   5   2   4  355.26   39.90
  -5  -2   4  366.96   41.80
  -5  -2   4  332.37   44.30
   5   2   4  395.26   41.70
   6  -2   4  286.97   37.10
   6  -2   4  264.17   36.10
  -6  -2  -4  359.36   44.90
   6   2  -4  256.67   42.60
   6   2  -4  389.06   50.49
  -6   2   4  336.57   43.70
  -6   2  -4  269.17   34.00
   6  -2  -4  220.38   30.70
  -6  -2   4  303.47   46.80
   6  -2  -4  281.27   36.50
   6   2   4  217.38   34.40
   6   2   4  299.37   50.49
   7  -2   4   73.49   25.20
  -7   2   4  117.49   34.30
   7  -2   4  150.48   29.90
   7   2  -4  152.78   39.90
   7   2  -4   59.29   36.60
  -7  -2  -4   61.09   27.20
   7   2   4   54.49   35.30
   7  -2  -4   54.39   28.50
  -7   2  -4   64.29   24.50
   7  -2  -4  113.49   28.90
  -7  -2   4  103.29   35.10
   7   2   4   95.69   31.30
   8   2  -4   95.39   34.50
   8   2  -4   35.80   38.80
   8  -2   4   57.79   26.80
  -8  -2  -4   96.79   34.60
  -8   2   4   60.19   37.10
   8  -2   4   89.59   26.30
   8   2   4    3.60   32.10
   8  -2  -4   17.20   33.40
   8  -2  -4   61.29   32.50
  -8   2  -4   19.30   28.00
   8   2   4   78.19   31.70
  -8  -2   4   13.70   36.00
   9  -2   4   26.30   27.90
   9   2  -4  -39.20   29.90
   9  -2  -4   -1.50   30.40
   9   2   4   20.60   32.40
  -9  -2   4  -23.40   36.50
   0   3  -4 1815.02   83.09
   0   3   4 1862.81   85.29
   0   3   4 1829.72   85.09
   0  -3  -4 1703.93   87.59
   0  -3   4 1806.02   82.79
   0  -3   4 1780.32   82.69
   0   3  -4 1837.82   81.89
  -1   3   4 1794.92   84.79
   1  -3   4 1797.52   80.19
  -1  -3  -4 1827.52   85.89
   1  -3   4 1825.82   80.29
  -1   3   4 1720.03   84.39
   1   3  -4 1734.83   85.29
  -1   3  -4 1862.91   79.89
  -1   3  -4 1821.92   79.59
   1   3   4 1763.52   86.29
   1  -3  -4 1832.72   84.99
  -1  -3   4 1779.72   86.69
  -1  -3   4 1803.32   86.89
   2   3  -4 1940.61   99.29
  -2   3   4 2075.19   95.89
  -2   3   4 2033.30   95.29
   2  -3   4 2020.90   90.79
   2  -3   4 2024.60   91.19
   2   3   4 1952.40   97.59
  -2   3  -4 1956.00   89.99
  -2  -3   4 1964.50  100.49
   2   3   4 2092.99   98.99
   2  -3  -4 2042.20   95.69
  -2  -3   4 1914.51   99.99
   2  -3  -4 1993.90   95.39
  -2   3  -4 2073.39   89.09
   3  -3   4  873.11   44.50
   3  -3   4  860.01   45.50
   3   3  -4  819.52   59.09
  -3   3   4  805.82   47.10
  -3   3   4  857.31   50.59
   3   3  -4  858.91   54.09
  -3  -3  -4  862.01   49.80
  -3  -3   4 1025.70   62.59
  -3  -3   4  784.52   53.89
  -3   3  -4  766.42   41.40
   3  -3  -4  811.32   46.50
   3   3   4  740.73   49.80
   3  -3  -4  755.52   46.50
   3   3   4  798.92   50.59
  -3   3  -4  749.62   41.00
  -4  -3  -4  758.02   50.59
   4  -3   4  741.93   48.60
   4  -3   4  740.63   46.60
  -4   3   4  744.23   48.80
  -4   3   4  727.33   47.90
   4   3  -4  808.22   55.09
   4   3  -4  882.91   58.19
  -4  -3  -4  720.53   53.19
   4  -3  -4  771.32   48.70
  -4   3  -4  724.13   42.80
   4   3   4  705.13   52.69
  -4  -3   4  780.32   55.99
  -4  -3   4  765.92   57.79
   4  -3  -4  701.53   47.10
   5   3  -4  178.98   30.90
   5   3  -4  172.98   31.20
  -5  -3  -4  220.38   32.80
   5  -3   4  143.49   23.20
   5  -3   4  128.09   29.00
  -5  -3   4  301.37   39.80
   5  -3  -4  216.08   27.50
   5  -3  -4  236.58   29.20
  -5   3  -4  196.68   25.30
  -5  -3   4  209.08   34.40
   5   3   4  184.98   29.10
  -6  -3  -4  112.99   29.10
   6   3  -4  131.99   28.90
  -6   3   4   93.29   24.80
   6  -3   4  140.39   26.00
  -6   3  -4  154.58   24.30
   6   3   4  117.09   31.00
   6   3   4  116.09   33.40
   6  -3  -4  140.49   27.20
   6  -3  -4  164.68   28.30
  -6  -3   4  191.38   37.70
  -7  -3  -4  370.86   49.70
   7  -3   4  376.26   44.40
  -7   3   4  397.86   53.49
   7  -3   4  472.25   65.49
   7   3  -4  328.57   46.20
   7   3  -4  320.67   44.70
   7   3   4  461.75   58.59
   7  -3  -4  421.86   48.90
  -7   3  -4  394.56   44.10
   7  -3  -4  399.06   48.30
   7   3   4  437.76   55.09
  -7  -3   4  413.06   56.39
   8   3  -4  244.58   46.10
  -8  -3  -4  258.67   45.60
   8  -3   4  218.78   37.50
   8  -3   4  205.28   35.00
   8   3  -4  153.08   51.89
  -8   3  -4  219.88   37.30
   8  -3  -4  215.88   40.40
   8   3   4  168.78   38.20
  -8  -3   4   81.29   39.00
   8   3   4  126.79   42.30
   9  -3   4  195.78   38.10
   9   3  -4  185.18   45.50
   9   3   4  181.28   45.80
   9  -3  -4  160.08   40.20
  -9  -3   4  149.59   50.59
   0   4   4   33.30    7.70
   0   4  -4   44.90    9.00
   0   4   4   36.30    8.60
   0   4  -4   40.70    6.20
   0  -4  -4   30.40    8.10
   0  -4   4   45.90    8.10
   0  -4  -4   39.60    8.40
   0  -4   4   39.30    7.50
  -1   4   4  239.68   18.60
  -1  -4  -4  335.07   27.40
   1  -4   4  237.38   12.80
   1   4  -4  228.38   19.50
   1  -4   4  246.28   13.10
  -1  -4  -4  222.08   19.70
   1   4  -4  219.58   20.20
  -1   4   4  252.07   18.70
  -1  -4   4  219.48   21.00
   1  -4  -4  230.68   18.30
  -1  -4   4  229.18   21.30
   1   4   4  207.28   19.20
   1   4   4  300.77   25.10
   1  -4  -4  232.98   18.40
   2  -4   4  643.04   31.10
   2  -4   4  623.64   30.00
  -2   4   4  637.84   36.50
  -2   4   4  681.43   36.60
   2   4  -4  653.73   42.20
   2   4  -4  673.83   41.60
   2   4   4  612.74   39.10
  -2  -4   4  600.94   42.70
   2  -4  -4  658.53   36.90
  -2  -4   4  592.54   42.60
   2  -4  -4  618.04   36.10
   2   4   4  573.64   39.30
   3   4  -4   13.50   17.10
   3  -4   4   -4.90    6.20
  -3   4   4   -5.10    7.40
  -3   4   4    8.70    8.80
  -3  -4  -4   12.70   15.40
   3   4  -4    8.90   13.40
  -3  -4  -4    5.70   13.60
   3  -4   4   24.90    8.60
   3   4   4    3.90    9.70
   3  -4  -4    3.70    8.00
   3   4   4    5.80   10.90
   3  -4  -4   18.50    9.40
  -3   4  -4    4.10    4.30
  -3   4  -4   13.60    4.90
  -3  -4   4   -7.00   19.60
  -3  -4   4    1.20   13.40
  -4  -4  -4  177.48   25.20
   4  -4   4  175.68   21.70
   4   4  -4  153.08   26.70
   4   4  -4  228.48   39.90
  -4  -4  -4  192.48   31.60
   4  -4  -4  175.98   23.20
  -4   4  -4  178.78   17.30
   4   4   4  112.19   22.50
   4   4   4  155.98   24.20
   4  -4  -4  175.28   22.60
  -4  -4   4  197.08   42.30
  -4  -4   4  129.99   24.00
  -5  -4  -4   90.29   25.30
   5   4  -4   79.69   21.90
   5   4  -4  117.89   25.00
   5  -4   4  111.19   19.60
   5  -4   4  103.69   19.90
   5   4   4  131.49   27.50
  -5  -4   4  100.49   29.00
   5  -4  -4  101.59   21.20
  -5  -4   4  116.79   25.10
  -5   4  -4   98.29   16.70
   5   4   4   77.19   23.10
   5  -4  -4   93.09   19.70
   6   4  -4   49.60   26.00
   6  -4   4   40.60   18.10
   6   4  -4   18.70   20.90
   6  -4   4   60.19   17.20
  -6  -4  -4   28.40   24.80
  -6   4  -4   11.00   15.10
   6  -4  -4   31.30   20.00
  -6  -4   4   34.20   27.30
   6  -4  -4   40.50   18.40
   6   4   4   67.39   26.60
   6   4   4   47.30   27.80
   7  -4   4  189.58   28.00
   7  -4   4  146.99   32.60
   7   4  -4  184.68   37.50
  -7  -4  -4  159.98   36.70
  -7   4  -4  132.79   25.00
   7  -4  -4  163.58   32.70
   7   4   4  224.68   40.10
   7   4   4  123.19   32.40
  -7  -4   4  138.29   40.90
   7  -4  -4  196.88   32.60
   8  -4   4  471.65   50.09
  -8  -4  -4  405.66   59.39
   8   4  -4  533.85   65.79
   8  -4   4  404.76   45.50
  -8   4   4  467.15   57.19
   8  -4  -4  375.76   49.99
   8   4   4  442.36   94.89
  -8  -4   4  451.85   65.09
   8  -4  -4  471.25   59.29
  -8   4  -4  325.77   63.09
   9  -4   4   18.90   25.60
   9   4  -4   57.29   37.40
   9  -4  -4   42.70   33.20
   9   4   4   20.50   37.90
  -9  -4   4   63.89   46.70
   0   5   4  406.86   26.20
   0  -5   4  372.56   25.00
   0   5  -4  368.26   22.30
   0  -5  -4  345.47   25.10
   0   5  -4  377.06   21.10
   0  -5   4  358.16   24.10
   0   5   4  370.86   25.10
   0  -5  -4  390.66   25.80
  -1  -5  -4  707.43   39.60
   1   5  -4  729.63   38.90
   1   5  -4  759.02   39.00
  -1  -5  -4  707.73   38.80
  -1   5   4  734.43   36.90
   1   5   4  537.55   36.60
  -1  -5   4  562.04   39.40
   1  -5  -4  504.35   34.80
   1   5   4  742.83   43.90
   1  -5  -4  526.05   34.80
  -1  -5   4  532.75   39.30
  -2  -5  -4  489.55   35.40
  -2  -5  -4  493.15   34.10
   2   5  -4  490.95   37.20
   2   5  -4  513.25   36.40
  -2  -5   4  442.36   37.90
   2   5   4  467.45   33.60
   2   5   4  466.75   34.70
  -2  -5   4  493.45   38.70
   2  -5  -4  482.15   30.30
   2  -5  -4  508.35   31.00
   3   5  -4 1582.74   89.89
   3  -5   4 1476.35   73.29
  -3   5   4 1502.05   77.99
   3   5  -4 1500.55   86.29
   3  -5   4 1558.04   73.99
  -3  -5  -4 1508.65   83.89
  -3  -5  -4 1572.04   87.19
   3   5   4 1622.14   86.19
   3  -5  -4 1617.54   79.19
   3   5   4 1685.13   86.09
   3  -5  -4 1557.74   78.99
  -3  -5   4 1594.54   90.19
  -3  -5   4 1715.03   93.19
  -4  -5  -4   17.80   16.00
   4  -5   4   -1.10    9.30
   4   5  -4   -2.50   15.20
  -4   5   4    5.70   13.00
   4   5  -4   28.90   21.90
  -4  -5  -4   36.10   21.80
   4  -5   4   -3.30    9.10
  -4  -5   4   25.80   22.00
   4   5   4   30.30   19.20
   4  -5  -4   10.00   11.20
   4   5   4   22.00   15.10
   4  -5  -4   26.70   13.50
  -4  -5   4   -8.10   15.60
  -4   5  -4   16.70    7.30
  -5  -5  -4  766.52   63.89
   5  -5   4  824.42   49.20
   5  -5   4  796.02   51.39
  -5   5   4  794.62   55.49
   5   5  -4  770.42   62.29
   5   5  -4  821.12   67.29
   5   5   4  894.21   64.89
   5  -5  -4  771.72   52.79
   5  -5  -4  810.42   53.09
   5   5   4  770.12   63.89
  -5   5  -4  723.33   58.09
  -5  -5   4  888.11   71.69
   6  -5   4   41.10   17.70
   6   5  -4   36.80   26.10
  -6   5   4   37.70   22.30
   6  -5   4   28.10   14.90
  -6  -5  -4   33.60   27.60
  -6   5  -4   42.90   16.30
   6  -5  -4   29.00   17.80
   6   5   4   44.00   30.70
   6   5   4   42.20   25.20
  -6  -5   4   11.50   24.80
   6  -5  -4   47.90   21.00
   7  -5   4   97.59   25.20
  -7  -5  -4   66.79   34.80
   7   5  -4   61.89   31.60
   7  -5   4   74.49   20.10
  -7   5   4   90.99   30.30
  -7   5  -4  113.49   22.80
   7   5   4   97.49   34.30
   7  -5  -4   95.59   26.60
  -7  -5   4   40.40   34.00
   7  -5  -4   47.40   23.80
   7   5   4   48.00   32.20
   8  -5   4   28.20   19.50
  -8   5   4   38.30   43.80
   8   5  -4   20.10   33.70
  -8  -5  -4   68.29   36.00
   8  -5   4   31.70   20.90
  -8  -5   4   31.70   72.79
   8   5   4   10.60   37.10
   8  -5  -4  -18.70   22.80
   8  -5  -4   53.49   30.60
   9  -5   4  238.48   38.30
   9   5  -4  220.58   56.89
  -9  -5   4  325.17   61.49
   9  -5  -4  291.77   47.40
   9   5   4  323.17   54.59
   0  -6  -4  418.76   28.70
   0   6  -4  437.66   24.60
   0   6  -4  415.96   26.10
   0   6   4  476.35   29.80
   0  -6   4  397.56   31.90
   0  -6  -4  416.36   28.50
   0  -6   4  425.26   29.00
   0   6   4  428.46   28.10
  -1   6   4 1519.95   75.59
  -1  -6  -4 1563.04   78.19
   1   6  -4 1632.34   77.29
   1   6  -4 1473.45   75.69
  -1  -6  -4 1510.85   76.99
   1  -6   4 1477.15   69.09
  -1   6   4 1379.06   77.59
  -1  -6   4 1509.75   80.19
   1   6   4 1559.74   77.89
   1   6   4 1537.55   76.99
   1  -6  -4 1529.15   74.89
  -1  -6   4 1514.35   80.59
   1  -6  -4 1462.55   74.69
  -2   6   4  458.45   30.60
  -2  -6  -4  513.35   35.70
   2   6  -4  511.45   38.90
   2  -6  -4  484.05   31.30
   2   6   4  489.55   36.10
  -2  -6   4  478.85   41.60
   2  -6  -4  495.05   31.40
  -2  -6   4  459.55   40.40
   2   6   4  504.15   35.40
   3   6  -4  451.75   40.40
  -3   6   4  440.16   32.50
  -3  -6  -4  460.75   39.40
   3   6  -4  574.04   46.00
  -3  -6  -4  472.65   41.60
   3  -6  -4  463.15   33.10
  -3  -6   4  473.25   46.70
   3  -6  -4  475.85   32.80
   3   6   4  578.04   46.90
  -3  -6   4  457.95   51.69
   3   6   4  629.04   53.39
   4  -6   4  293.27   25.10
  -4  -6  -4  333.47   38.50
  -4  -6  -4  319.27   40.30
  -4   6   4  315.87   29.80
   4   6  -4  288.47   39.10
   4  -6   4  356.16   23.70
   4   6  -4  312.87   46.30
   4  -6  -4  358.56   29.80
  -4  -6   4  521.75   59.99
   4   6   4  343.97   42.00
  -4  -6   4  339.87   44.00
   4  -6  -4  337.27   29.70
   4   6   4  318.17   37.50
   5   6  -4  339.77   43.70
   5  -6   4  208.48   24.30
   5  -6   4  287.77   28.20
  -5   6   4  299.47   34.40
  -5  -6  -4  260.17   38.50
   5  -6  -4  310.27   31.50
   5   6   4  336.37   43.30
  -5  -6   4  350.16   45.30
   5  -6  -4  238.78   30.20
  -5  -6   4  299.97   46.40
  -5   6  -4  254.07   21.40
   5   6   4  242.18   36.40
   6  -6   4  141.89   19.30
  -6  -6  -4   73.49   30.90
   6   6  -4   80.79   29.10
   6  -6   4   80.09   19.30
  -6   6   4   93.99   25.90
   6   6   4  161.78   46.90
   6  -6  -4   84.49   22.30
  -6  -6   4  108.29   34.00
   6   6   4   68.69   24.50
   6  -6  -4  100.89   22.10
   7   6  -4  -26.40   26.40
   7  -6   4  -16.30   16.70
  -7  -6  -4   -6.50   30.00
  -7   6   4    9.70   29.90
   7  -6   4  -11.00   15.10
   7  -6  -4   -4.80   20.40
   7  -6  -4   30.10   20.40
   7   6   4  -27.80   25.90
   7   6   4   17.60   36.40
  -7  -6   4   41.70   32.00
   8  -6   4   31.10   20.00
   8  -6   4   43.50   22.60
  -8  -6  -4    3.20   31.60
   8   6  -4    7.10   51.59
   8   6   4   11.80   34.30
  -8  -6   4   37.60   38.20
   8  -6  -4    4.20   25.60
   9   6  -4   82.99   75.19
   9  -6   4   44.80   30.00
  -9  -6   4   39.20   37.90
   9  -6  -4   44.50   32.20
   9   6   4   43.90   38.50
   0  -7   4  331.87   26.50
   0  -7   4  315.07   25.00
   0   7   4  324.37   26.40
   0   7  -4  301.07   20.70
   0  -7  -4  340.07   25.80
   0   7   4  299.77   24.30
   0   7  -4  324.87   20.00
  -1  -7  -4  382.76   29.80
   1  -7   4  367.16   20.50
   1  -7   4  344.17   22.50
   1   7  -4  391.66   29.90
   1   7  -4  335.87   29.30
  -1   7   4  323.67   26.40
  -1  -7  -4  411.96   38.40
  -1  -7   4  375.96   32.30
   1  -7  -4  360.66   26.90
   1   7   4  372.76   28.90
   1  -7  -4  363.46   26.70
  -1  -7   4  376.06   32.90
   1   7   4  339.17   33.00
  -2   7   4  171.68   19.00
  -2  -7  -4  143.19   20.20
   2   7  -4  172.48   25.10
  -2  -7  -4  199.58   25.80
   2   7   4  182.28   23.80
  -2  -7   4  167.48   25.60
   2   7   4  192.88   24.30
   2  -7  -4  158.18   18.60
  -2  -7   4  168.08   25.40
   2  -7  -4  205.08   19.80
  -3   7   4  911.91   50.89
  -3  -7  -4  931.31   61.39
   3   7  -4  821.52   57.79
   3  -7  -4  893.01   54.39
   3  -7  -4  924.81   51.59
   3   7   4  922.11   58.49
   3   7   4  819.22   66.79
  -3  -7   4  950.50   66.79
  -3  -7   4  940.71   66.49
  -4   7   4  382.36   32.30
   4   7  -4  388.86   42.50
   4  -7   4  332.67   25.70
  -4  -7  -4  362.96   43.60
   4  -7   4  389.46   23.40
  -4  -7  -4  392.46   52.19
  -4  -7   4  368.76   47.30
   4  -7  -4  376.26   31.50
   4   7   4  400.56   50.19
  -4  -7   4  430.86   49.40
   4  -7  -4  354.56   31.60
   4   7   4  559.84   52.49
   5  -7   4  348.17   26.40
   5  -7   4  390.06   30.50
  -5   7   4  315.27   41.30
   5   7  -4  381.96   47.40
  -5  -7  -4  350.26   46.90
   5   7   4  329.17   45.10
  -5  -7   4  545.05   77.59
  -5  -7   4  381.46   49.40
   5  -7  -4  341.77   34.10
   5  -7  -4  308.47   33.50
   5   7   4  538.75   66.99
   6   7  -4   64.89   31.60
  -6  -7  -4  119.59   34.00
  -6   7   4  133.99   27.10
   6  -7   4  120.49   17.50
   6  -7   4   79.29   18.60
   6  -7  -4  119.49   22.70
   6   7   4  116.29   32.30
   6  -7  -4   82.89   20.60
   6   7   4   95.49   27.20
  -6  -7   4  171.98   56.39
   7  -7   4   71.69   17.50
  -7  -7  -4   55.19   30.50
   7   7  -4   39.20   30.30
  -7   7   4   92.39   32.00
   7  -7   4   52.99   19.30
   7  -7  -4   67.09   21.70
   7   7   4   24.70   30.50
   7  -7  -4   50.99   22.40
  -7  -7   4   33.80   29.80
   8  -7   4  145.99   25.70
   8  -7   4  183.08   29.40
  -8  -7  -4  187.08   45.10
   8   7  -4  118.49   41.00
   8  -7  -4  180.68   37.90
  -8  -7   4  136.49   47.60
   8   7   4  119.19   45.00
   9  -7   4   17.90   24.20
   9   7  -4   13.10   38.30
   9   7   4   10.40   34.50
  -9  -7   4  -66.39   46.00
   0  -8   4 4327.47  194.88
   0   8   4 4305.37  197.38
   0   8   4 4189.28  195.28
   0  -8  -4 4154.48  196.38
   0   8  -4 4432.26  189.98
   0   8  -4 4239.98  195.08
   0  -8   4 4164.08  196.98
   1  -8   4   21.40    6.30
   1  -8   4   33.50    9.60
  -1  -8  -4   39.70   17.20
  -1   8   4   20.70   14.60
   1   8  -4   40.10   10.90
   1   8   4    1.60    9.90
   1  -8  -4   11.40    9.10
   1  -8  -4   23.40   11.00
  -1  -8   4   27.50   12.80
  -1  -8   4    9.40   13.20
   1   8   4   28.30   12.70
   2   8  -4  235.18   26.80
  -2   8   4  247.68   22.20
  -2  -8  -4  204.38   26.50
  -2  -8  -4  240.78   27.90
  -2  -8   4  256.47   32.50
   2  -8  -4  196.68   26.90
   2   8   4  212.28   29.00
  -2  -8   4  203.38   29.00
   2  -8  -4  233.98   22.90
  -3   8   4  417.66   31.20
   3   8  -4  381.26   38.10
  -3  -8  -4  368.66   40.40
   3   8   4  430.76   38.40
   3  -8  -4  397.16   31.10
  -3  -8   4  359.36   44.60
  -3  -8   4  370.96   50.39
   3  -8  -4  439.36   31.10
   3   8   4  421.96   42.00
   4   8  -4  104.29   24.40
  -4  -8  -4   84.49   22.20
  -4  -8  -4  124.09   33.90
  -4   8   4   62.89   16.80
   4  -8  -4  104.09   17.80
   4  -8  -4   66.69   15.90
  -4  -8   4  112.19   32.30
  -4  -8   4   81.99   27.80
   4   8   4   67.59   17.70
   4   8   4   99.29   24.00
  -5  -8  -4   47.10   24.90
   5  -8   4   63.99   14.10
   5  -8   4   64.69   11.80
   5   8  -4   71.69   27.60
  -5   8   4   54.89   19.20
  -5  -8   4   84.69   32.10
   5  -8  -4   84.19   17.90
   5   8   4   81.89   32.50
   5  -8  -4   79.19   19.10
  -5  -8   4   30.00   30.20
   6  -8   4  122.89   20.30
  -6   8   4  133.49   27.00
   6  -8   4  152.48   18.10
  -6  -8  -4   77.59   31.40
   6   8  -4  131.19   33.50
  -6  -8   4  180.68   42.80
  -6  -8   4  117.09   34.20
   6  -8  -4   83.49   20.60
   6  -8  -4   89.59   21.40
   6   8   4   89.99   29.10
   7   8  -4  227.08   53.39
  -7   8   4  191.28   38.60
   7  -8   4  192.38   26.90
   7  -8   4  164.68   33.40
  -7  -8  -4  261.27   50.99
   7   8   4  144.49   39.70
   7  -8  -4  241.18   30.60
   7  -8  -4  148.29   29.10
  -7  -8   4  212.68   48.80
   8  -8   4   30.60   19.00
   8   8  -4   16.40   32.60
  -8  -8  -4  -12.40   40.40
   8  -8   4   24.50   18.00
   8  -8  -4   26.40   24.60
   8   8   4   17.30   32.40
  -8  -8   4   37.50   44.30
   9   8  -4    2.10   43.40
   9  -8   4   68.09   23.70
  -9  -8   4  -49.00   45.50
   9  -8  -4   59.59   34.10
   9   8   4   23.80   42.90
   0   9  -4  335.77   21.80
   0  -9  -4  373.66   30.30
   0  -9   4  311.57   30.40
   0  -9   4  364.76   27.10
   1   9  -4 1777.72   87.69
  -1   9   4 1868.41   89.29
  -1  -9  -4 1816.62   94.39
   1  -9   4 1791.32   86.89
  -1  -9  -4 1861.91   94.69
  -1  -9   4 1800.12   94.49
   1  -9  -4 1711.33   89.79
  -1  -9   4 1792.32   97.09
   1   9   4 1675.73   90.59
  -2  -9  -4   16.00   13.20
  -2  -9  -4   42.90   16.60
  -2   9   4   42.70   12.50
   2   9  -4   30.40   13.30
   2  -9  -4   17.80   10.50
   2   9   4   32.60   14.80
  -2  -9   4   18.70   16.00
  -2  -9   4   50.29   19.30
   2  -9  -4   42.90   11.90
  -3   9   4  976.70   55.19
  -3  -9  -4  977.20   68.09
  -3  -9  -4  983.70   65.69
   3   9  -4  894.41   61.39
  -3  -9   4  980.50   71.09
   3   9   4 1000.10   62.99
   3  -9  -4  923.01   55.39
  -3  -9   4 1011.10   71.29
   3  -9  -4  992.70   55.79
  -4   9   4   88.69   17.30
  -4  -9  -4  225.68   46.30
   4   9  -4  124.69   27.40
  -4  -9  -4  136.39   49.90
   4  -9  -4  108.19   18.20
  -4  -9   4  133.59   32.10
   4  -9  -4  100.99   18.60
   4   9   4   83.49   24.10
  -4  -9   4  120.89   31.80
   5  -9   4  188.98   20.00
   5   9  -4  195.08   33.50
  -5   9   4  184.58   26.90
   5  -9   4  134.79   15.80
  -5  -9  -4  180.28   57.39
   5   9   4   69.89   23.90
  -5  -9   4  184.78   38.80
   5  -9  -4  142.39   23.00
  -5  -9   4  176.98   38.70
   5  -9  -4  154.68   23.00
  -6   9   4  253.77   35.40
   6  -9   4  281.97   24.40
   6   9  -4  282.97   41.70
   6  -9   4  245.28   32.90
  -6  -9   4  409.66   74.89
  -6  -9   4  383.06   55.59
   6  -9  -4  307.37   48.60
   6  -9  -4  297.77   36.50
   7  -9   4  175.08   24.40
   7   9  -4  183.18   45.00
  -7  -9  -4   83.49   35.40
   7  -9   4  177.48   24.10
  -7  -9   4  142.49   38.90
   7  -9  -4  158.98   28.80
   7  -9  -4  196.48   31.40
   7   9   4  292.37   80.79
   8  -9   4   -0.60   17.50
   8  -9   4  -21.30   15.60
  -8  -9  -4    0.20   44.60
   8   9  -4   31.30   36.20
  -8  -9   4  -40.80   41.40
   8   9   4   43.90   53.59
   8  -9  -4   -1.80   23.10
   0 -10   4  114.49   20.70
   0 -10   4   97.29   15.20
   0  10  -4  116.99   13.60
   0 -10  -4  111.69   19.40
  -1  10   4  156.98   20.70
   1  10  -4  161.28   19.60
   1 -10   4  155.78   20.40
  -1 -10  -4  133.89   22.70
   1 -10   4  157.88   15.20
  -1 -10  -4  111.59   20.30
  -1 -10   4  191.18   23.90
  -1 -10   4  173.58   26.90
   1  10   4  152.28   21.60
   1 -10  -4  155.78   19.90
   1 -10  -4  183.98   23.30
  -2 -10  -4   38.70   17.10
  -2  10   4   17.70   12.60
  -2 -10  -4    1.20   13.00
   2  10  -4    5.80   12.20
  -2 -10   4   21.00   17.60
   2 -10  -4   19.20   12.00
   2  10   4   18.60   14.40
  -2 -10   4   10.60   15.50
   2 -10  -4   17.80   11.10
  -3  10   4  156.58   19.30
  -3 -10  -4   98.69   38.10
  -3 -10  -4   80.49   19.60
   3  10   4   80.29   20.40
  -3 -10   4  100.39   26.80
  -3 -10   4  108.69   26.50
   3 -10  -4   97.59   17.50
   3 -10  -4   81.69   16.10
  -4 -10  -4  518.75   54.09
   4  10  -4  403.76   45.50
  -4  10   4  440.76   36.40
   4 -10  -4  456.95   35.50
  -4 -10   4  515.45   60.49
  -4 -10   4  386.46   53.59
   4 -10  -4  372.76   34.90
  -5 -10  -4   55.49   28.70
   5  10  -4   99.99   29.90
  -5  10   4   56.99   19.60
   5 -10  -4   81.39   19.10
  -5 -10   4   83.69   32.60
  -5 -10   4  112.09   33.50
   5  10   4   47.90   21.30
   5 -10  -4   70.69   18.70
  -6  10   4  148.59   30.20
   6  10  -4  167.58   37.60
  -6 -10  -4  159.58   45.00
   6 -10   4  133.39   18.30
   6 -10   4  125.69   15.30
   6 -10  -4  146.39   25.20
   6  10   4   82.59   25.40
  -6 -10   4  229.58   50.99
   6 -10  -4  114.29   24.70
  -6 -10   4  124.39   44.80
   7 -10   4  178.98   22.80
   7 -10   4  195.58   23.80
  -7 -10  -4  217.08   52.89
   7  10  -4  190.58   42.40
   7 -10  -4  171.88   30.70
  -7 -10   4  239.58   55.39
   7  10   4  133.79   37.30
   7 -10  -4  112.89   27.20
   8 -10   4   30.10   15.60
   8  10  -4   59.69   42.40
  -8 -10  -4   18.80   48.50
   8 -10   4   53.89   18.40
  -8 -10   4   33.50   46.60
   8 -10  -4   43.70   27.40
   8  10   4   58.19   40.60
   0  11   4   50.49   14.50
   0 -11   4   79.39   13.80
   0 -11  -4   38.00   16.00
   0 -11   4   40.80   17.10
   0  11  -4   64.19   10.20
  -1 -11  -4  285.67   33.00
  -1  11   4  261.47   27.20
   1 -11   4  280.97   27.20
   1  11  -4  313.67   25.00
  -1 -11  -4  317.97   33.70
   1 -11   4  290.87   21.00
   1 -11  -4  230.08   28.30
   1 -11  -4  247.38   27.50
  -1 -11   4  237.28   29.00
   1  11   4  284.77   29.40
  -2  11   4 1270.77   71.19
  -2 -11  -4 1329.27   81.09
  -2 -11  -4 1303.27   80.39
   2  11  -4 1230.68   77.99
   2 -11  -4 1457.05   74.29
  -2 -11   4 1308.87   81.19
   2  11   4 1417.46   78.09
   2 -11  -4 1456.15   74.79
  -2 -11   4 1386.26   86.39
   3  11  -4   78.99   22.60
  -3 -11  -4   50.59   21.70
  -3 -11  -4   67.69   26.80
  -3  11   4  118.89   18.10
  -3 -11   4   68.39   25.80
   3  11   4   96.89   23.20
  -3 -11   4  105.59   30.90
   3 -11  -4  116.69   18.80
   3 -11  -4   96.39   18.50
  -4 -11  -4  126.39   29.00
  -4  11   4  179.28   24.00
   4  11  -4  146.09   29.50
   4 -11  -4  134.29   21.20
  -4 -11   4  197.18   40.20
  -4 -11   4  158.58   33.60
   4 -11  -4  176.18   24.20
  -5 -11  -4   84.39   33.60
   5  11  -4  110.19   29.30
  -5  11   4   70.29   21.20
  -5 -11   4   60.39   38.10
   5 -11  -4   86.39   20.00
  -5 -11   4   53.49   28.80
   5  11   4  132.49   34.20
   5 -11  -4   69.29   18.80
  -6  11   4   87.39   30.30
   6  11  -4   98.59   32.70
  -6 -11  -4  110.09   41.50
   6 -11  -4   68.69   20.50
   6  11   4   59.39   30.30
   6 -11  -4  103.59   23.90
  -6 -11   4  110.49   38.20
  -7 -11  -4   18.60   40.10
   7 -11   4   16.60   13.00
   7  11  -4   65.19   36.60
   7 -11   4   12.40   11.70
   7 -11  -4   25.10   24.30
   7  11   4  -44.90   29.20
   7 -11  -4   39.40   21.60
  -7 -11   4  -19.10   40.10
   8  11  -4   33.40   45.50
  -8 -11  -4   86.39   54.39
   8 -11   4   83.49   25.30
   8 -11   4  116.39   21.50
  -8 -11   4  107.59   48.80
   8 -11  -4   86.49   31.20
   8  11   4   80.99   36.00
   0 -12  -4   -4.70   12.90
   0  12  -4  -14.70    7.70
   0  12   4  -16.50   11.30
   0 -12   4    6.60   10.50
   0 -12   4   27.10   16.40
   1 -12   4  258.37   20.90
  -1 -12  -4  227.08   30.80
  -1 -12  -4  279.37   32.50
   1  12  -4  260.57   24.30
   1 -12   4  262.37   28.10
  -1  12   4  316.17   33.20
  -1 -12   4  265.07   35.30
   1 -12  -4  231.58   28.20
   1 -12  -4  259.57   30.10
  -1 -12   4  239.98   29.80
  -2 -12  -4  141.09   28.00
   2  12  -4  103.99   20.60
   2 -12   4  105.49   12.50
  -2  12   4  105.49   17.90
   2 -12   4  107.89   23.30
  -2 -12  -4   77.89   24.00
   2  12   4  121.69   24.50
   2 -12  -4  107.39   19.40
  -2 -12   4   78.09   25.30
  -2 -12   4  113.39   24.30
   2 -12  -4  115.09   19.10
  -3 -12  -4   74.19   26.90
  -3 -12  -4   94.79   28.80
  -3  12   4   41.50   15.80
   3  12  -4   68.59   20.60
  -3 -12   4   95.99   29.60
  -3 -12   4   83.59   24.10
   3 -12  -4   58.59   20.60
   3  12   4   58.79   22.10
   3 -12  -4   50.49   16.40
   4  12  -4   46.90   21.40
  -4 -12  -4   48.40   28.00
  -4  12   4   21.30   16.10
  -4 -12  -4   40.80   34.40
   4  12   4   13.20   21.60
  -4 -12   4   12.60   26.70
   4 -12  -4   30.50   16.10
   4 -12  -4    9.70   15.00
  -4 -12   4  -30.10   32.80
  -5  12   4  158.88   25.20
  -5 -12  -4  129.09   40.60
   5  12  -4  109.29   35.90
  -5 -12   4  132.99   43.80
   5  12   4   92.69   31.00
   5 -12  -4  124.69   24.00
  -5 -12   4  143.09   35.40
   5 -12  -4  126.19   22.30
   6  12  -4   25.20   32.40
  -6 -12  -4  -18.50   33.70
   6  12   4  -10.70   33.00
   6 -12  -4   43.20   19.80
   6 -12  -4   -5.00   16.60
   7  12  -4   79.49   41.20
  -7 -12  -4   86.19   46.80
  -7 -12   4   68.49   41.80
   7  12   4   -6.10   30.60
   7 -12  -4   84.59   26.00
   0  13  -4  462.85   29.90
   0 -13  -4  407.56   41.60
   0 -13  -4  496.25   40.50
   0  13   4  490.95   38.20
   0 -13   4  500.15   43.40
   0 -13   4  496.35   34.90
   1 -13   4   84.79   13.60
  -1 -13  -4   95.09   23.00
   1 -13   4   85.39   18.20
  -1 -13  -4   60.89   19.60
   1  13  -4   67.59   14.90
  -1  13   4   57.19   16.00
  -1 -13   4  100.99   25.70
  -1 -13   4   76.89   17.60
   1 -13  -4   46.00   17.00
   1 -13  -4   52.69   19.00
  -2 -13  -4  246.58   34.20
  -2 -13  -4  238.18   35.90
  -2  13   4  273.87   28.60
   2  13  -4  219.48   28.70
   2 -13   4  243.38   24.00
   2 -13   4  247.68   18.50
  -2 -13   4  216.48   35.30
   2 -13  -4  182.18   27.30
  -2 -13   4  266.47   36.00
   2 -13  -4  250.87   30.00
   2  13   4  234.48   32.20
  -3 -13  -4  264.17   40.40
  -3  13   4  272.57   29.80
   3  13  -4  206.18   30.70
  -3 -13  -4  175.48   31.60
   3 -13  -4  255.87   31.40
  -3 -13   4  246.68   41.40
  -3 -13   4  231.98   35.40
   3 -13  -4  204.38   27.60
  -4  13   4  149.59   24.60
  -4 -13  -4  139.19   38.00
  -4 -13  -4  133.69   33.20
  -4 -13   4  124.79   39.60
   4  13   4  159.18   31.10
   4 -13  -4  153.18   23.00
   4 -13  -4  120.59   22.30
  -4 -13   4   79.89   27.20
   5  13  -4   64.89   29.20
  -5 -13  -4   48.70   30.10
  -5 -13   4   69.19   33.00
   5  13   4   35.50   28.50
   5 -13  -4   59.69   18.50
   5 -13  -4   40.10   19.70
  -6 -13  -4   35.60   36.80
   6  13  -4   -2.40   35.00
   6 -13  -4   12.20   19.90
  -6 -13   4   17.70   34.20
   6 -13  -4   -8.60   17.70
  -7 -13  -4   -0.20   51.69
   7  13   4    5.60   37.40
   7 -13  -4   -0.10   38.80
  -7 -13   4   -8.30   32.50
   0 -14  -4  237.88   32.60
   0 -14   4  266.87   33.30
   0 -14   4  243.48   26.30
   0 -14  -4  265.47   34.90
   1 -14   4  308.47   32.90
  -1  14   4  301.27   31.90
  -1 -14  -4  348.17   38.40
  -1 -14  -4  306.77   39.70
   1 -14   4  261.47   24.10
  -1 -14   4  333.87   42.10
  -1 -14   4  311.87   32.50
   1 -14  -4  350.46   37.60
   1  14   4  305.07   34.70
   1 -14  -4  289.57   33.30
  -2 -14  -4   56.89   26.10
   2  14  -4    3.80   16.00
   2 -14   4    5.10   12.10
  -2 -14  -4  -10.80   16.50
   2 -14   4   -1.00    7.90
  -2  14   4   12.60   14.70
  -2 -14   4   -1.30   21.50
   2  14   4    6.20   14.50
   2 -14  -4   19.20   19.00
  -2 -14   4   -6.00   25.00
  -3 -14  -4  118.79   32.20
  -3 -14  -4   89.79   33.50
   3  14  -4   67.69   21.90
   3 -14  -4   74.09   18.90
   3  14   4   66.79   23.40
  -3 -14   4   63.99   26.50
   3 -14  -4   67.99   20.30
  -3 -14   4   86.19   32.60
   4  14  -4   44.10   28.10
  -4 -14  -4   60.79   31.80
  -4 -14  -4   90.29   39.50
  -4 -14   4  106.09   41.30
   4  14   4   61.79   30.40
   4 -14  -4   42.30   19.20
  -4 -14   4  108.09   33.00
   4 -14  -4   55.09   18.00
   5  14  -4   63.19   31.50
  -5 -14  -4   60.59   40.50
  -5 -14   4   42.50   32.20
   5 -14  -4   76.19   22.30
   5  14   4   77.39   33.90
   5 -14  -4   21.80   17.40
  -6 -14  -4   37.00   43.40
  -6 -14   4   81.09   41.00
   6 -14  -4   58.99   24.00
   6 -14  -4   77.29   23.70
   6  14   4   54.59   58.89
  -7 -14  -4  -47.20   42.50
  -7 -14   4   58.49   43.00
   7 -14  -4   24.50   24.20
   0  15   4  -23.60   15.60
   0 -15  -4   -8.10   17.70
   0 -15   4    4.90   12.60
   0 -15   4    3.00   19.80
   0 -15  -4    5.60   20.40
  -1 -15  -4   40.50   24.50
   1  15  -4   75.59   17.20
  -1  15   4  109.49   21.00
   1 -15   4   91.99   25.10
   1 -15  -4   36.60   20.60
   1  15   4   72.49   21.90
   1 -15  -4   90.19   21.20
  -1 -15   4   35.20   26.10
  -1 -15   4   45.60   17.90
   2 -15   4   72.09   16.70
  -2  15   4   72.09   19.40
   2  15  -4   85.09   21.00
   2 -15   4   95.89   13.20
  -2 -15   4   57.69   38.50
   2 -15  -4   89.39   21.30
  -2 -15   4   86.49   22.40
   2 -15  -4   78.59   22.90
  -3  15   4   52.49   21.50
  -3 -15  -4   49.30   35.30
  -3 -15  -4   18.50   23.50
   3  15  -4   33.30   21.90
   3 -15  -4   66.79   19.10
   3 -15  -4   47.90   19.70
  -3 -15   4   76.69   34.70
  -3 -15   4   36.40   23.70
   3  15   4   51.89   23.20
  -4 -15  -4   31.60   24.90
   4 -15  -4   45.30   18.60
   4 -15  -4   85.29   23.80
  -4 -15   4   69.29   31.40
   4  15   4   53.39   23.40
  -5 -15  -4   37.70   32.20
   5 -15  -4  -11.40   20.90
  -5 -15   4  -12.10   28.60
   5  15   4  -13.40   31.70
   5 -15  -4   -8.50   17.00
  -6 -15  -4   14.40   32.10
   6 -15  -4   31.10   23.10
  -6 -15   4    5.10   30.70
   0 -16  -4   71.29   22.40
   0 -16  -4   62.19   26.80
   0 -16   4  131.09   27.60
   0 -16   4   78.99   17.70
   0  16   4   93.79   23.10
  -1  16   4   39.40   19.90
   1 -16   4   25.00   18.40
  -1 -16  -4   22.80   25.20
  -1 -16   4   13.20   15.80
   1  16   4   -2.40   22.40
   1 -16  -4   -4.00   15.40
  -1 -16   4   24.70   25.30
  -2 -16  -4  116.19   27.40
   2 -16   4  120.09   19.50
   2 -16   4  129.79   15.50
  -2 -16   4  108.49   26.40
   2 -16  -4  137.69   23.60
   2 -16  -4  132.39   27.40
  -2 -16   4  104.99   35.10
  -3 -16  -4   71.49   27.70
   3 -16  -4   47.20   22.00
  -3 -16   4   44.00   23.80
   3 -16  -4   35.10   17.30
   3  16   4   22.10   22.00
  -4 -16  -4    1.30   28.10
   4 -16  -4  136.99   27.90
   4 -16  -4  104.59   23.10
  -4 -16   4   84.29   29.30
  -5 -16  -4   25.30   34.90
  -5 -16   4   93.29   40.30
   5 -16  -4   45.90   35.90
   0 -17   4   34.20   15.30
   0 -17   4   30.60   27.50
   0 -17  -4   42.40   28.60
   0 -17  -4   34.90   21.10
   1 -17   4  125.69   18.20
   1 -17   4  119.29   25.90
   1 -17  -4   86.99   29.40
   1 -17  -4  102.89   23.80
  -1 -17   4  152.58   34.70
  -1 -17   4   94.89   21.60
  -2 -17  -4   11.20   22.70
   2 -17   4   24.10   11.10
   2 -17   4    2.30   15.10
  -2 -17   4   -0.40   32.20
   2 -17  -4   -3.60   23.40
   2 -17  -4    6.60   17.10
  -2 -17   4   27.30   20.50
  -3 -17  -4  260.77   44.30
   3 -17  -4  292.87   36.30
   3 -17  -4  254.07   38.40
  -3 -17   4  301.07   41.40
  -4 -17  -4   53.99   33.40
  -4 -17   4   26.40   29.50
   4 -17  -4   47.30   23.50
  -5 -17  -4  -63.19   36.20
  -5 -17   4    6.20   61.19
   5 -17  -4   -2.10   19.30
   0 -18   4   49.50   27.30
   0 -18  -4  -15.10   18.50
   0 -18   4   37.20   16.20
   1 -18   4   18.40   21.00
   1 -18   4    4.50   13.40
  -1 -18  -4  -15.40   20.50
   1 -18  -4   23.20   18.40
  -1 -18   4   19.00   32.40
  -1 -18   4   33.00   18.00
  -2 -18  -4   66.09   29.40
   2 -18   4  103.89   20.80
   2 -18   4   90.19   14.60
  -2 -18   4   86.69   25.80
   2 -18  -4   82.49   23.20
  -3 -18  -4   37.70   30.30
  -3 -18   4   55.89   32.00
  -4 -18  -4   17.80   35.20
  -4 -18   4   45.30   31.00
   4 -18  -4   35.90   21.20
   0 -19   4    8.20   28.60
   0 -19  -4    5.60   26.30
   1 -19   4  139.49   29.80
  -1 -19  -4  109.99   32.00
  -1 -19   4   92.49   25.50
   1 -19  -4   95.79   32.80
   2 -19   4  102.79   19.00
  -2 -19   4  157.58   30.30
   2 -19  -4   96.09   23.90
   0   0  -5   17.90    5.70
   0   0   5    7.20    5.20
   0   0  -5   11.10    4.90
   0   0   5   12.80    5.30
  -1   0   5  325.37   22.10
  -1   0  -5  343.87   20.80
   1   0  -5  317.97   21.80
  -1   0   5  321.57   22.10
   1   0   5  343.57   21.10
   1   0   5  338.87   21.00
   2   0  -5   71.79   16.00
   2   0   5   39.80    8.60
  -2   0  -5   58.59    9.50
  -2   0   5   50.69   16.90
  -2   0  -5   60.89   13.10
   2   0   5   32.30    8.40
  -2   0   5   31.20    8.60
   3   0  -5  354.76   29.30
  -3   0   5  305.57   28.70
  -3   0   5  336.67   28.70
  -3   0  -5  348.37   25.90
   3   0   5  345.87   26.90
  -3   0  -5  362.86   26.60
   3   0  -5  327.77   27.70
   3   0   5  346.87   26.90
   4   0   5 1160.58   69.69
   4   0  -5 1304.27   73.59
  -4   0  -5 1240.78   68.59
   4   0  -5 1230.88   71.59
   4   0   5 1273.07   70.69
   5   0   5   70.19   19.70
  -5   0   5   91.69   25.00
   5   0  -5   77.99   19.00
  -5   0  -5   81.19   20.00
   5   0  -5  125.29   31.20
   5   0   5   83.09   20.20
   6   0   5   14.20   18.90
   6   0  -5   -4.30   18.20
   6   0  -5   -4.60   21.70
  -6   0  -5   19.80   18.20
   6   0   5   20.00   18.30
  -6   0   5    8.10   19.90
  -7   0   5  165.48   36.10
   7   0  -5  214.58   40.20
   7   0   5  167.58   33.60
   7   0  -5  151.78   34.70
  -7   0  -5  135.99   29.90
   7   0   5  146.69   29.10
   8   0   5  157.28   36.10
   8   0   5  231.08   40.50
   8   0  -5  151.38   41.40
  -8   0   5   78.29   40.20
   8   0  -5  269.47   44.90
   9   0   5   21.40   29.80
   9   0  -5   51.99   33.20
   0   1   5 3434.66  156.48
   0  -1  -5 3527.95  156.68
   0   1  -5 3564.74  155.38
   0  -1   5 3378.16  155.48
   0  -1   5 3505.25  155.78
   0   1   5 3460.25  156.78
   0  -1  -5 3445.96  156.38
  -1  -1  -5 2013.50   97.79
   1  -1   5 2058.79   96.29
  -1   1   5 2064.69   98.59
   1   1  -5 1949.90   98.19
  -1  -1  -5 2115.19   97.99
   1   1  -5 2143.89   98.59
   1  -1  -5 2271.87   99.29
  -1   1  -5 2159.38   96.09
   1   1   5 2137.49   98.59
   1   1   5 2099.69   98.49
  -1   1  -5 2195.88   96.39
   2   1  -5  488.15   30.50
   2  -1   5  495.15   27.20
   2  -1   5  482.45   26.70
  -2  -1  -5  481.85   28.40
  -2   1   5  469.45   29.70
   2   1   5  416.46   28.40
   2  -1  -5  412.76   28.40
   2  -1  -5  391.96   28.40
  -2  -1   5  380.96   29.10
  -2  -1   5  407.46   29.50
  -2   1  -5  441.36   25.70
  -2   1  -5  436.86   25.50
   2   1   5  420.26   28.40
   3  -1   5  196.08   19.60
   3  -1   5  174.28   19.10
  -3   1   5  271.17   29.30
  -3   1   5  214.08   21.90
   3   1  -5  200.38   23.60
  -3  -1  -5  184.18   20.60
   3   1   5  177.78   21.00
  -3  -1   5  179.98   23.10
  -3   1  -5  196.68   18.10
   3  -1  -5  172.88   21.30
  -3  -1   5  181.28   22.90
   3   1   5  180.78   21.20
  -3   1  -5  198.58   18.90
   3  -1  -5  225.98   23.40
  -4   1   5  991.30   68.29
   4  -1   5 1034.30   59.09
   4  -1   5 1009.00   59.19
   4   1  -5 1031.90   63.19
  -4   1   5  925.91   58.29
  -4  -1   5 1046.40   63.09
   4   1   5  966.30   60.99
   4  -1  -5 1070.59   62.19
   4   1   5 1044.00   61.69
  -4   1  -5 1001.10   62.59
  -4  -1   5  944.61   63.59
   5  -1   5  839.12   59.69
   5  -1   5  880.91   60.29
   5   1  -5  922.31   64.09
   5   1  -5  943.11   65.79
  -5   1  -5  885.81   73.89
   5  -1  -5  966.80   64.09
   5   1   5  966.70   64.19
   5  -1  -5  984.20   63.19
  -5  -1   5  987.40   68.29
  -5  -1   5  957.40   64.59
   5   1   5  921.31   63.49
   6  -1   5  442.76   45.10
   6  -1   5  445.06   45.80
   6   1  -5  540.05   52.59
   6   1  -5  480.45   54.39
   6  -1  -5  509.35   52.89
   6  -1  -5  541.95   50.09
   6   1   5  440.06   48.20
  -6   1  -5  494.65   44.40
   6   1   5  474.65   51.39
  -6  -1   5  494.15   55.29
   7   1  -5  112.59   30.80
   7  -1   5  145.99   30.90
  -7  -1  -5  129.39   33.40
   7   1  -5  168.08   37.00
   7  -1   5  135.39   28.40
  -7   1   5  154.88   43.80
   7   1   5  127.09   30.30
   7  -1  -5   85.19   29.50
  -7   1  -5   53.99   25.60
   7  -1  -5   99.59   30.00
  -7  -1   5   77.59   35.30
   7   1   5  180.08   35.00
   8   1  -5  117.09   44.30
   8  -1   5  173.68   37.50
   8  -1   5  102.79   31.00
  -8   1   5  130.19   48.00
  -8  -1  -5  195.58   39.10
   8   1  -5  170.98   37.40
   8  -1  -5  179.28   46.80
  -8  -1   5  167.78   44.50
  -8   1  -5   95.39   34.20
   8   1   5  145.19   35.90
   8   1   5  140.99   37.20
   8  -1  -5  159.38   36.50
   9   1  -5   53.69   33.40
   9  -1   5   47.00   29.20
   9  -1  -5    7.70   31.00
  -9  -1   5  144.19   58.29
   9   1   5   69.99   34.00
   0   2  -5 5899.81  254.47
   0  -2   5 5667.33  254.77
   0   2  -5 5754.52  254.87
   0  -2   5 5810.02  254.97
   0  -2  -5 5733.83  256.67
  -1   2   5   44.00    8.20
   1  -2   5   60.09    8.20
   1   2  -5   56.69   10.10
  -1   2   5   66.99   11.00
   1   2  -5   40.60    7.90
   1  -2   5   51.19    6.80
  -1  -2  -5   49.00    8.90
  -1  -2   5   68.69   10.40
  -1   2  -5   82.49    8.20
   1  -2  -5   56.69    8.70
  -1   2  -5   74.69    9.40
  -1  -2   5   61.39   10.20
   1   2   5   87.49   12.20
   1   2   5   68.49   10.60
   1  -2  -5   54.99   11.30
   2   2  -5  253.17   23.40
   2   2  -5  257.97   23.60
   2  -2   5  247.48   18.60
  -2  -2  -5  278.37   22.10
  -2   2   5  326.17   26.20
  -2   2   5  266.17   21.70
   2  -2   5  259.27   18.60
  -2  -2  -5  275.17   22.70
   2   2   5  332.87   24.10
  -2  -2   5  300.57   29.30
   2  -2  -5  286.27   22.00
   2   2   5  312.97   23.80
   2  -2  -5  327.47   23.40
  -2   2  -5  313.27   17.80
  -2   2  -5  310.27   18.40
  -2  -2   5  318.97   25.30
  -3  -2  -5  681.73   44.00
   3   2  -5  827.72   53.79
   3  -2   5  614.44   39.20
  -3   2   5  778.52   46.40
   3  -2   5  627.04   38.90
   3   2  -5  823.82   53.29
  -3   2   5  682.13   42.80
  -3   2  -5  629.74   37.70
   3  -2  -5  706.73   42.40
   3   2   5  722.33   44.40
  -3   2  -5  691.83   37.60
  -3  -2   5  639.34   45.80
  -3  -2   5  741.33   47.70
   3   2   5  752.82   45.00
   3  -2  -5  646.44   42.40
  -4   2   5 1861.11   96.29
   4  -2   5 1886.41   96.09
   4   2  -5 1934.71  103.89
   4   2  -5 1865.61  101.99
  -4   2   5 1886.31   98.79
  -4  -2  -5 1921.71   99.89
   4  -2   5 1772.42  100.29
  -4  -2   5 1825.72  101.69
   4  -2  -5 1935.41   97.99
  -4  -2   5 1809.62  103.29
  -4   2  -5 1898.81   92.59
   4  -2  -5 1913.81   98.79
   4   2   5 2004.40  101.09
   4   2   5 1814.42   99.99
  -5   2   5  632.54   51.99
   5  -2   5  676.93   48.70
   5  -2   5  656.13   49.60
   5   2  -5  712.83   56.29
  -5  -2  -5  668.23   52.29
   5   2  -5  752.72   60.09
  -5  -2   5  694.93   55.89
   5   2   5  675.83   54.09
  -5   2  -5  744.13   46.70
   5  -2  -5  731.83   52.79
   5   2   5  629.54   52.49
  -5  -2   5  708.93   59.39
  -6  -2  -5  159.48   29.60
   6  -2   5  114.19   25.80
   6   2  -5  124.19   38.90
  -6   2   5  108.49   28.40
   6  -2   5   94.29   23.30
  -6  -2   5   93.19   28.70
   6  -2  -5   85.59   24.80
   6   2   5   95.39   30.30
  -6   2  -5  101.79   21.70
   6  -2  -5   77.19   24.50
   6   2   5   74.19   25.40
   7  -2   5  238.98   35.20
   7   2  -5  276.27   46.80
  -7   2   5  253.87   41.50
   7  -2   5  344.47   42.90
  -7  -2  -5  192.88   33.90
   7   2  -5  383.56   57.59
   7  -2  -5  224.78   38.10
   7   2   5  319.17   46.00
  -7   2  -5  289.97   35.50
  -7  -2   5  287.17   49.60
   7  -2  -5  294.57   42.20
   7   2   5  220.98   40.40
   8  -2   5   55.79   27.20
   8  -2   5   60.59   25.90
  -8   2   5   58.09   35.00
  -8  -2  -5    4.50   39.90
   8   2  -5   28.40   52.69
   8   2  -5   67.09   32.80
  -8  -2   5   67.09   37.30
   8   2   5   12.90   28.00
  -8   2  -5   17.70   29.40
   8  -2  -5   73.39   34.40
   8  -2  -5   27.40   30.10
   9   2  -5   17.60   33.80
   9  -2   5   87.29   31.80
   9  -2  -5   60.69   35.90
  -9  -2   5    4.90   44.60
   9   2   5   41.30   34.70
   0   3  -5  215.58   15.30
   0  -3   5  192.08   14.60
   0  -3  -5  171.48   16.60
   0   3  -5  202.18   13.70
   0  -3   5  196.78   14.70
  -1   3   5 1887.41   92.59
   1  -3   5 1899.61   88.19
   1  -3   5 1862.31   88.09
   1   3  -5 1838.52   92.09
  -1  -3  -5 1832.22   92.99
   1   3   5 2014.90   94.29
  -1  -3   5 1989.90   93.89
  -1   3  -5 2069.49   87.79
   1   3   5 1981.70   93.79
   1  -3  -5 2041.10   93.89
  -1   3  -5 2086.19   88.09
  -1  -3   5 1924.71   93.69
   1  -3  -5 1998.70   93.09
   2   3  -5  352.66   27.50
  -2   3   5  301.77   24.00
  -2  -3  -5  340.67   25.40
  -2  -3  -5  310.27   25.90
   2   3  -5  308.17   27.00
  -2   3   5  326.67   24.10
   2  -3   5  308.67   19.50
   2  -3   5  311.57   19.00
  -2   3  -5  321.17   18.60
   2   3   5  331.07   26.20
  -2   3  -5  356.06   17.70
   2  -3  -5  317.97   23.70
  -2  -3   5  376.16   28.90
   2  -3  -5  291.47   26.80
  -2  -3   5  327.57   28.00
   2   3   5  326.37   25.90
  -3   3   5    5.70    8.80
  -3  -3  -5    0.20   10.60
   3  -3   5    7.50    7.20
   3   3  -5   -5.10   11.10
   3  -3   5    4.00    7.60
  -3  -3  -5   -0.60   10.50
   3   3   5   10.90   11.50
  -3  -3   5   -1.30   10.80
  -3   3  -5   11.70    6.60
   3   3   5    4.40   11.80
  -3  -3   5  -11.10    9.60
   3  -3  -5    6.70   16.10
   3  -3  -5   17.20    9.30
  -3   3  -5   16.80    6.60
  -4  -3  -5   40.20   14.00
  -4  -3  -5   49.30   16.60
   4  -3   5   61.49   16.30
   4   3  -5   55.09   19.70
   4  -3   5   55.59   15.20
  -4   3   5   68.39   16.50
   4   3  -5   15.80   14.90
   4  -3  -5   31.40   16.40
   4  -3  -5   24.20   11.50
  -4  -3   5   51.59   20.30
  -4  -3   5   50.89   18.80
   4   3   5   65.29   21.60
   4   3   5   17.30   14.60
  -4   3  -5   27.20    9.90
   5  -3   5 1356.36   75.39
   5   3  -5 1499.05   86.49
   5   3  -5 1357.76  100.79
  -5  -3  -5 1295.17   81.99
  -5   3   5 1295.37   78.99
   5  -3   5 1397.66   75.99
  -5   3  -5 1263.27   70.59
   5   3   5 1244.88   82.29
  -5  -3   5 1271.07   87.39
   5  -3  -5 1337.57   77.19
  -5  -3   5 1325.47   85.49
   5   3   5 1267.37   82.69
   6   3  -5  581.84   60.59
   6  -3   5  494.75   42.80
   6   3  -5  446.66   50.69
   6  -3   5  451.05   42.80
  -6  -3  -5  448.06   50.89
  -6   3   5  448.16   50.19
  -6   3  -5  497.85   41.30
  -6  -3   5  546.55   59.39
   6  -3  -5  437.56   48.10
   6   3   5  494.95   54.89
   6   3   5  480.65   51.19
   6  -3  -5  515.85   47.60
   7  -3   5  128.49   25.90
   7   3  -5   64.39   27.80
   7  -3   5  171.78   35.80
  -7  -3  -5   93.89   30.40
  -7   3   5  194.28   37.10
   7   3  -5  142.79   50.49
   7   3   5  105.09   32.90
  -7   3  -5  154.68   27.40
   7   3   5  145.29   37.60
  -7  -3   5  174.18   40.90
   7  -3  -5   88.39   26.60
   7  -3  -5  101.89   31.10
   8  -3   5   10.20   21.40
  -8  -3  -5   16.20   33.40
   8  -3   5   19.30   23.40
   8   3  -5  -29.60   30.60
  -8   3   5    7.70   35.10
   8   3   5  -19.20   26.80
  -8  -3   5  -34.80   32.00
   8  -3  -5    0.70   22.60
   8  -3  -5   11.00   48.10
   9  -3   5  156.08   35.50
   9   3  -5  111.29   42.80
   9   3   5   89.49   38.60
   9  -3  -5   63.09   35.80
  -9  -3   5  137.99   47.90
   0  -4  -5 1556.54   77.89
   0  -4   5 1591.64   75.39
   0   4   5 1620.74   78.29
   0   4  -5 1636.54   73.69
   0  -4   5 1619.54   75.19
   0   4  -5 1576.34   75.99
   0   4   5 1580.24   77.89
   1  -4   5 2822.52  120.79
   1   4  -5 2829.02  126.19
   1  -4   5 2842.32  120.59
  -1   4   5 2683.63  126.09
   1   4  -5 2786.92  127.69
  -1  -4  -5 2792.22  128.09
  -1   4   5 2771.02  126.49
  -1   4  -5 2778.62  119.49
   1  -4  -5 2577.54  125.79
   1   4   5 2626.74  127.19
  -1  -4   5 2507.05  127.19
  -1   4  -5 2675.43  120.19
  -1  -4   5 2555.04  127.59
   2  -4   5  503.85   24.60
   2   4  -5  495.15   34.80
   2  -4   5  482.25   23.90
  -2   4   5  491.25   30.90
  -2  -4  -5  521.15   39.60
   2   4  -5  476.65   34.20
  -2   4   5  511.85   31.10
   2  -4  -5  423.76   30.00
  -2  -4   5  405.56   34.60
  -2  -4   5  403.56   34.70
   2  -4  -5  416.56   29.70
   2   4   5  415.96   32.30
   2   4   5  562.54   40.90
   3   4  -5 2390.06  122.39
  -3   4   5 2320.37  115.39
  -3   4   5 2376.96  116.39
   3  -4   5 2434.36  110.49
   3  -4   5 2492.15  112.09
  -3  -4  -5 2445.36  119.39
  -3   4  -5 2407.16  107.69
   3   4   5 2454.05  120.99
   3   4   5 2442.76  120.89
   3  -4  -5 2347.86  115.99
   3  -4  -5 2435.46  116.69
  -3  -4   5 2340.87  124.39
   4   4  -5  893.31   60.59
  -4   4   5  864.31   53.99
  -4  -4  -5  850.41   57.09
   4  -4   5  877.31   50.69
   4  -4   5  844.92   48.80
   4   4   5  854.71   59.09
   4  -4  -5  846.22   52.89
  -4  -4   5  869.51   63.09
   4  -4  -5  832.32   52.39
  -4   4  -5  866.11   44.80
   4   4   5  942.51   60.19
   5   4  -5  130.09   25.00
   5  -4   5  191.98   24.10
  -5   4   5  198.28   27.90
   5   4  -5  135.09   28.10
   5  -4   5  141.29   22.00
  -5   4  -5  167.98   19.40
   5  -4  -5  191.88   26.40
   5  -4  -5  147.19   20.80
   5   4   5  107.69   23.40
  -5  -4   5  235.08   36.90
   5   4   5  176.18   31.10
  -5  -4   5  136.39   29.50
   6   4  -5   81.59   27.00
   6   4  -5   91.69   43.60
   6  -4   5   59.69   19.50
   6  -4   5  110.29   22.50
  -6   4   5  155.98   30.10
  -6   4  -5   99.49   19.70
   6   4   5   66.99   29.40
  -6  -4   5   82.89   32.60
   6  -4  -5   82.49   25.20
   6  -4  -5  102.09   24.10
   6   4   5  113.49   30.30
   7  -4   5  217.58   30.70
   7   4  -5  221.38   39.80
   7  -4   5  193.78   35.20
   7   4   5  191.78   40.80
  -7  -4   5  199.18   43.80
   7  -4  -5  257.67   39.60
   7  -4  -5  166.88   34.20
  -7   4  -5  235.18   30.90
   7   4   5  260.17   45.10
   8   4  -5  211.48   46.80
  -8  -4  -5  211.88   55.29
   8  -4   5  268.77   36.80
   8  -4   5  234.08   32.70
   8  -4  -5  272.67   43.10
   8   4   5  273.07   49.00
  -8  -4   5  344.17   56.29
   9  -4   5   59.19   28.00
   9   4  -5  126.79   44.20
   9   4   5   79.29   42.20
   9  -4  -5   69.79   34.70
   0  -5   5  302.47   20.50
   0  -5   5  313.37   21.80
   0   5   5  299.87   23.60
   0   5  -5  276.27   17.90
   0   5  -5  284.97   20.20
   1  -5   5  607.34   31.60
   1  -5   5  649.24   31.30
  -1  -5  -5  626.04   38.80
   1   5  -5  607.64   38.90
  -1  -5  -5  589.84   39.10
  -1   5   5  648.44   37.70
  -1   5   5  588.34   36.80
  -1  -5   5  669.13   40.90
   1  -5  -5  657.93   37.60
  -1  -5   5  687.83   41.00
   1   5   5  689.43   40.30
   1  -5  -5  674.03   38.10
   1   5   5  707.23   40.50
   2   5  -5 1479.75   80.29
   2   5  -5 1526.55   79.49
  -2  -5  -5 1472.45   77.59
  -2   5   5 1536.75   79.49
  -2   5   5 1468.25   74.79
  -2  -5   5 1397.66   80.79
   2   5   5 1501.45   78.39
  -2  -5   5 1460.75   82.29
   2  -5  -5 1538.65   75.39
   2   5   5 1460.45   78.49
   2  -5  -5 1554.44   75.39
   3  -5   5  825.32   42.80
  -3   5   5  930.11   51.19
   3   5  -5  901.11   57.69
  -3  -5  -5  903.61   57.09
  -3   5   5  844.32   49.90
   3  -5   5  874.31   45.10
   3   5  -5  841.82   57.69
  -3  -5  -5  818.42   53.79
  -3  -5   5  901.81   61.09
   3  -5  -5  910.81   51.39
   3   5   5  944.11   57.29
  -3  -5   5  907.71   61.59
   3  -5  -5  883.01   50.49
  -4  -5  -5  286.27   37.20
   4   5  -5  308.67   37.80
   4  -5   5  328.37   24.70
   4  -5   5  324.77   25.90
   4   5  -5  317.47   40.80
  -4  -5  -5  374.96   36.60
   4  -5  -5  334.47   30.20
   4  -5  -5  279.97   29.20
  -4  -5   5  419.06   54.49
  -4  -5   5  347.07   42.60
   4   5   5  375.76   37.20
  -4   5  -5  303.87   19.10
   4   5   5  269.47   36.40
   5   5  -5  487.85   47.80
   5  -5   5  379.26   32.20
  -5  -5  -5  374.46   45.60
   5  -5   5  396.36   32.80
   5  -5  -5  404.56   37.40
  -5  -5   5  573.34   63.69
   5   5   5  247.08   50.79
   5   5   5  337.17   45.70
  -5  -5   5  358.26   48.70
  -5   5  -5  385.96   27.40
   5  -5  -5  422.46   37.90
   6   5  -5  350.76   47.50
   6  -5   5  287.17   32.60
  -6  -5  -5  233.28   36.40
   6  -5   5  337.57   32.90
   6   5   5  263.27   37.20
   6  -5  -5  323.27   39.90
   6   5   5  397.66   51.19
  -6  -5   5  282.57   45.40
  -6   5  -5  332.77   30.40
   6  -5  -5  324.07   37.00
   7  -5   5  109.89   22.30
   7  -5   5   81.89   22.10
  -7  -5  -5  127.49   36.70
  -7   5   5   93.99   33.60
   7   5  -5  161.58   53.59
   7  -5  -5   63.49   26.40
   7   5   5  139.79   42.40
   7  -5  -5   91.19   28.10
   7   5   5   89.59   34.90
  -7  -5   5   73.69   37.80
   8  -5   5   38.40   21.30
   8  -5   5   39.40   21.20
   8   5  -5   63.59   36.60
  -8  -5  -5   44.30   38.80
   8   5   5   37.90   34.70
  -8  -5   5   12.40   32.30
   8  -5  -5   13.50   25.10
   9   5  -5    8.10   55.39
   9  -5   5    5.50   21.20
   9  -5  -5   18.70   30.60
   9   5   5  -26.70   30.80
  -9  -5   5  -40.00   42.30
   0   6  -5 1164.98   56.09
   0   6   5 1173.78   60.39
   0  -6  -5 1078.49   60.39
   0   6   5 1121.69   60.69
   0   6  -5 1160.68   54.69
   0  -6   5 1143.49   59.59
   1   6  -5  921.91   49.10
   1  -6   5  919.81   40.80
  -1  -6  -5  904.81   49.99
  -1   6   5  880.61   47.70
   1  -6   5  863.91   42.50
   1   6  -5  851.51   47.40
  -1  -6   5  830.82   51.09
   1  -6  -5  802.82   47.20
   1   6   5  786.52   49.50
   1  -6  -5  832.32   47.60
  -1  -6   5  767.62   50.79
  -2  -6  -5  181.58   24.30
   2   6  -5  177.98   24.30
  -2   6   5  218.08   20.10
  -2  -6  -5  195.48   23.00
  -2   6   5  213.28   20.50
   2  -6  -5  156.38   19.20
   2   6   5  184.08   24.10
   2  -6  -5  200.48   20.60
  -2  -6   5  143.49   22.70
   2   6   5  150.08   20.80
  -2  -6   5  147.59   21.70
  -3  -6  -5 1812.52   97.79
  -3  -6  -5 1894.41  100.89
   3   6  -5 1808.22  110.89
   3   6  -5 1883.01  100.69
   3   6   5 1765.62   97.99
   3  -6  -5 1829.02   93.09
   3  -6  -5 1853.61   93.09
  -3  -6   5 1946.51  106.79
   3   6   5 1913.21  100.09
   4   6  -5  242.48   37.90
   4  -6   5  167.98   18.10
  -4  -6  -5  202.18   30.10
  -4  -6  -5  165.58   29.50
   4  -6   5  209.18   19.10
  -4  -6   5  205.48   33.60
   4  -6  -5  199.68   25.20
   4   6   5  305.57   45.40
   4  -6  -5  234.58   25.80
  -4  -6   5  237.78   36.40
  -5  -6  -5  786.52   66.79
  -5   6   5  838.42   57.69
   5  -6   5  864.61   48.10
   5  -6   5  780.02   48.80
   5   6  -5  813.72   64.99
  -5  -6   5  848.62   74.59
   5  -6  -5  873.91   56.09
   5  -6  -5  819.12   55.09
   5   6   5  775.72   89.69
   5   6   5  814.52   66.79
  -6  -6  -5  -10.90   24.30
  -6   6   5   20.70   19.80
   6   6  -5  -10.30   23.30
   6  -6   5   -5.60   12.30
   6  -6   5   49.10   14.50
   6  -6  -5   10.00   16.00
   6   6   5    9.90   28.40
   6  -6  -5    8.80   18.50
   6   6   5    8.80   23.00
  -6  -6   5   15.60   27.30
   7   6  -5  436.66   58.49
   7  -6   5  451.55   41.10
   7  -6   5  379.26   38.40
  -7  -6  -5  520.65   65.09
  -7   6   5  458.35   59.29
   7   6   5  481.45   63.39
   7  -6  -5  441.86   46.50
   7  -6  -5  482.45   51.29
  -7  -6   5  580.04   68.89
   7   6   5  366.56   67.39
   8   6  -5   13.60   30.50
   8  -6   5   35.30   21.40
   8  -6   5   21.30   20.00
  -8  -6  -5   46.80   39.80
  -8  -6   5   89.29   39.60
   8   6   5  -27.70   40.00
   8  -6  -5   11.30   24.20
   9   6  -5  142.09   53.69
  -9  -6   5  129.39   56.39
   9   6   5   86.09   47.70
   9  -6  -5   97.19   35.90
   0  -7  -5    7.30    9.10
   0   7  -5    4.60    6.30
   0  -7   5    1.50    9.10
   0   7   5   -2.50    8.40
   0  -7   5    0.70    8.70
   0   7  -5   -9.80    5.00
   0   7   5    5.70    9.40
   0  -7  -5    5.10    8.40
  -1  -7  -5 2582.34  126.29
   1   7  -5 2647.44  127.59
  -1  -7  -5 2555.84  125.19
  -1   7   5 2656.23  123.89
   1   7  -5 2516.45  126.59
  -1   7   5 2589.24  122.79
   1  -7   5 2660.63  117.49
   1  -7   5 2550.04  116.09
  -1  -7   5 2518.05  128.29
   1  -7  -5 2585.64  123.29
   1   7   5 2554.14  124.79
   1  -7  -5 2563.94  123.59
  -1  -7   5 2614.74  128.09
   2   7  -5  874.91   56.49
  -2  -7  -5 1017.10   57.69
  -2  -7  -5  909.51   57.79
  -2  -7   5  968.10   63.39
   2   7   5  979.90   59.49
   2   7   5  952.50   57.09
   2  -7  -5  906.41   52.79
   2  -7  -5  934.91   52.99
  -2  -7   5  984.30   62.99
  -3  -7  -5   36.70   14.30
  -3  -7  -5   16.10   13.20
   3   7  -5   42.30   17.10
  -3   7   5   45.30   12.50
  -3  -7   5   50.39   22.10
   3  -7  -5   40.00   12.30
   3   7   5   29.00   21.30
   3  -7  -5   36.30   12.60
  -3  -7   5   31.90   19.00
   3   7   5   44.10   13.10
   4  -7   5   48.00    8.40
  -4  -7  -5   40.30   21.40
  -4   7   5   54.69   16.10
  -4  -7  -5   40.60   20.40
   4  -7  -5   42.20   14.50
  -4  -7   5   39.90   36.00
   4  -7  -5   40.10   14.50
  -4  -7   5   75.69   29.90
   4   7   5   51.19   20.60
  -5   7   5  767.62   54.19
   5  -7   5  687.13   43.90
   5  -7   5  680.23   41.80
   5   7  -5  776.22   64.09
  -5  -7  -5  930.51   82.79
   5  -7  -5  784.82   52.29
  -5  -7   5  833.32   72.79
   5  -7  -5  745.53   52.59
  -5  -7   5 1003.80   86.99
  -6   7   5  172.38   32.50
   6  -7   5  167.78   22.80
   6  -7   5  221.38   24.30
  -6  -7  -5  189.08   38.40
   6   7  -5  349.07   55.49
   6   7   5  216.48   41.70
  -6  -7   5  234.48   44.10
   6   7   5   94.29   27.90
   6  -7  -5  186.58   27.80
  -6  -7   5  264.07   62.19
   6  -7  -5  220.88   30.90
   7  -7   5  111.99   19.80
  -7  -7  -5  112.89   34.50
   7  -7   5  121.39   21.70
   7   7  -5   75.79   33.60
  -7   7   5   87.29   33.50
   7   7   5  141.79   33.50
   7  -7  -5   99.29   27.10
  -7  -7   5  163.18   41.90
   7  -7  -5  113.09   27.80
   7   7   5  184.78   48.90
   8  -7   5   15.40   19.90
   8   7  -5   43.70   34.20
   8  -7   5   19.10   19.30
  -8  -7  -5  105.09   47.00
  -8  -7   5   18.30   39.60
   8  -7  -5   10.60   25.80
   9   7  -5  149.09   47.10
   9  -7   5   72.79   26.00
   9   7   5  172.18   57.09
  -9  -7   5   87.89   43.60
   0   8   5   18.40    9.70
   0  -8   5   22.90   11.50
   0   8  -5   23.50    7.40
   0   8   5   33.90   13.10
   0  -8  -5   14.80   10.60
   0  -8   5   40.50   11.90
   0  -8  -5   13.20   11.60
  -1  -8  -5   63.19   16.40
  -1   8   5   49.10   13.30
   1   8  -5   68.09   13.10
  -1  -8  -5   90.89   16.80
   1  -8   5   91.09   11.90
   1  -8   5   76.19    9.50
   1   8   5   46.80   14.70
   1  -8  -5   54.89   13.20
  -1  -8   5   83.99   19.00
   1  -8  -5   55.59   14.20
   1   8   5   37.80   13.00
   2   8  -5  412.56   34.20
  -2  -8  -5  434.76   37.20
  -2  -8  -5  413.66   35.80
  -2   8   5  390.16   34.10
   2   8   5  378.96   33.60
   2   8   5  365.16   35.90
  -2  -8   5  413.86   41.10
   2  -8  -5  354.46   30.30
  -2  -8   5  355.66   40.00
  -3  -8  -5   84.79   19.60
  -3   8   5   93.39   16.50
   3   8  -5   68.99   17.90
  -3  -8  -5   72.69   20.00
   3  -8  -5   76.09   15.20
   3   8   5  102.69   22.30
  -3  -8   5   50.59   21.60
   3  -8  -5  100.69   16.90
  -3  -8   5  104.29   26.60
   3   8   5   82.89   20.80
  -4  -8  -5 1024.80   67.59
  -4   8   5  925.41   56.09
   4   8  -5  920.81   65.49
   4  -8  -5  862.91   54.49
   4   8   5  815.02   65.99
  -4  -8   5  846.12   73.09
  -4  -8   5  958.80   73.49
   4  -8  -5  816.62   53.99
   4   8   5  919.61   64.89
   5   8  -5   -1.30   21.50
   5  -8   5   15.40    9.80
  -5  -8  -5  -15.80   22.10
  -5   8   5   48.30   25.10
   5  -8  -5   15.90   16.50
  -5  -8   5   16.00   26.80
   5  -8  -5   55.69   18.80
   5   8   5    4.00   37.00
   5   8   5   42.30   25.50
  -5  -8   5   18.50   27.10
   6  -8   5   38.00   13.90
   6   8  -5   35.00   26.00
  -6  -8  -5   33.80   28.50
  -6   8   5   10.80   20.20
   6  -8   5   24.10   11.50
   6  -8  -5   37.70   20.10
   6  -8  -5   85.99   21.60
  -6  -8   5   65.29   35.50
   6   8   5   36.70   28.60
  -6  -8   5   24.20   27.50
   7   8  -5  -25.70   33.30
  -7  -8  -5    3.40   31.00
   7  -8   5   -8.20   13.90
  -7   8   5  -42.00   28.40
   7  -8   5    4.10   12.60
   7  -8  -5   28.50   21.10
   7  -8  -5   24.20   22.00
  -7  -8   5   29.10   37.60
   7   8   5   17.40   32.50
  -8  -8  -5  136.39   52.89
   8   8  -5   86.19   39.40
   8  -8   5  123.59   24.70
   8  -8   5   84.39   20.90
  -8  -8   5   64.89   38.80
   8  -8  -5  110.89   30.90
   9  -8   5   24.40   22.00
   9   8  -5    7.80   46.30
   9   8   5   50.19   51.09
  -9  -8   5   -0.50   55.39
   9  -8  -5   33.70   33.60
   0  -9  -5  211.48   25.00
   0   9  -5  202.18   16.50
   0  -9   5  198.88   22.70
   0  -9  -5  189.78   24.70
   0  -9   5  238.38   26.30
   0   9   5  223.08   23.80
   1   9  -5   21.90   10.40
  -1  -9  -5   24.40   14.60
   1  -9   5   11.70    6.90
   1  -9   5    9.30    8.70
  -1  -9  -5   18.80   12.90
   1  -9  -5   20.70   11.30
   1   9   5    7.60   10.20
  -1  -9   5   16.10   15.80
  -1  -9   5    2.50   12.60
   1  -9  -5    2.80   11.00
   2   9  -5   88.99   17.20
  -2   9   5   96.49   16.10
  -2  -9  -5  121.99   27.50
  -2  -9  -5   70.79   19.40
   2  -9  -5   65.79   15.40
   2  -9  -5   64.19   15.10
  -2  -9   5   71.29   20.30
  -2  -9   5   79.29   23.40
   2   9   5   64.09   15.20
  -3   9   5 1222.98   69.99
  -3  -9  -5 1324.07   79.39
  -3  -9  -5 1312.27   81.29
   3   9   5 1270.17   77.39
  -3  -9   5 1286.97   85.49
   3  -9  -5 1328.97   71.59
  -3  -9   5 1386.36   87.59
   3  -9  -5 1267.17   70.79
   4   9  -5  101.49   26.20
  -4   9   5   86.79   18.60
  -4  -9  -5  194.28   34.90
  -4  -9  -5   95.39   28.90
   4  -9  -5   73.49   16.70
   4  -9  -5   39.60   15.20
   4   9   5   63.69   23.10
  -4  -9   5   69.19   28.30
  -4  -9   5   73.99   26.70
  -5  -9  -5  931.71   85.69
  -5   9   5  740.73   53.99
   5   9  -5  741.03   64.99
   5   9   5  679.53   62.99
   5  -9  -5  706.63   51.99
  -5  -9   5  894.51   76.69
   5  -9  -5  673.63   51.79
  -5  -9   5  775.62   73.39
  -6   9   5  107.79   28.10
  -6  -9  -5  138.39   43.60
   6  -9   5  101.69   14.30
   6   9  -5   95.99   34.20
   6  -9  -5  126.19   23.10
   6  -9  -5  140.79   26.00
  -6  -9   5   89.49   43.10
  -6  -9   5  153.68   37.10
   6   9   5   89.79   31.70
   7  -9   5  127.29   20.90
   7  -9   5  145.99   18.80
   7   9  -5  101.49   36.80
   7  -9  -5  187.28   32.20
  -7  -9   5  160.58   46.20
   7  -9  -5  148.49   30.00
   7   9   5   80.59   34.90
   8  -9   5   83.79   19.60
  -8  -9  -5  117.89   50.19
   8   9  -5   67.29   39.30
   8  -9   5   78.19   20.90
   8   9   5   84.69   67.49
  -8  -9   5  103.99   38.10
   8  -9  -5   94.69   29.40
   0 -10  -5   96.19   17.30
   0  10   5   72.39   15.40
   0 -10   5  125.59   17.10
   0 -10  -5  131.79   21.40
   0 -10   5  116.99   20.00
   0  10  -5  106.39   12.90
   1 -10   5  204.18   17.50
  -1  10   5  213.08   27.80
  -1 -10  -5  238.68   29.70
   1 -10   5  216.68   22.20
   1  10  -5  234.28   22.80
  -1 -10  -5  250.27   28.90
  -1 -10   5  210.48   27.70
   1 -10  -5  270.87   27.50
   1  10   5  212.98   26.80
   1 -10  -5  304.37   28.20
  -2  10   5  184.98   24.10
  -2 -10  -5  198.88   29.20
  -2 -10  -5  300.37   40.40
   2  10   5  256.97   34.30
   2 -10  -5  221.08   26.00
  -2 -10   5  217.98   34.50
  -2 -10   5  254.67   32.90
   2 -10  -5  239.38   26.40
  -3 -10  -5  726.83   61.39
  -3  10   5  794.22   52.69
  -3 -10  -5 1014.40   75.69
   3 -10  -5  815.42   51.19
   3 -10  -5  756.72   50.69
  -3 -10   5  849.22   68.49
  -3 -10   5  816.52   65.09
   3  10   5  756.52   57.29
   4  10  -5  631.34   54.99
  -4 -10  -5  645.84   60.49
  -4  10   5  612.14   45.40
  -4 -10  -5  631.94   61.09
  -4 -10   5  676.53   68.09
   4  10   5  573.74   54.39
   4 -10  -5  648.94   45.40
   4 -10  -5  617.24   44.80
  -4 -10   5  644.94   61.79
  -5  10   5   52.69   19.50
  -5 -10  -5   16.10   26.20
   5  10  -5   68.09   28.70
   5 -10  -5   74.29   19.70
   5  10   5   95.59   30.40
   5 -10  -5   75.89   20.50
  -5 -10   5   93.29   35.20
  -5 -10   5   92.49   40.00
   6  10  -5  126.09   34.70
  -6 -10  -5   50.69   35.70
  -6  10   5  154.88   30.10
   6  10   5   92.89   25.40
   6 -10  -5  121.69   28.20
  -6 -10   5   93.69   45.00
   6 -10  -5  118.99   25.60
  -6 -10   5  180.18   42.00
   7 -10   5  158.68   17.90
   7  10  -5  185.58   41.90
  -7 -10  -5  170.78   48.30
   7 -10   5  137.89   19.80
   7  10   5  144.59   45.60
   7 -10  -5  172.88   31.90
  -7 -10   5  166.58   40.30
   7 -10  -5  168.98   31.00
   8 -10   5   25.80   16.20
  -8 -10  -5   12.80   48.30
   8 -10   5  -16.40   13.60
   8  10  -5   -5.20   41.60
   8 -10  -5   23.10   31.60
   8  10   5   52.09   84.19
   0 -11  -5   -8.10   13.00
   0 -11   5    7.50   10.20
   0 -11  -5    3.60   11.90
   0  11  -5    9.60    7.60
   0 -11   5   -3.30   13.10
  -1 -11  -5  232.98   34.60
  -1  11   5  268.57   28.40
   1 -11   5  287.37   20.50
  -1 -11  -5  270.47   32.80
   1  11  -5  301.17   25.10
   1 -11   5  287.17   25.80
  -1 -11   5  222.98   31.50
   1 -11  -5  299.87   30.00
   1 -11  -5  259.87   29.10
   1  11   5  262.97   30.30
  -1 -11   5  246.28   30.20
   2  11  -5  123.09   20.10
  -2  11   5  107.09   21.10
  -2 -11  -5  145.29   25.10
  -2 -11  -5   79.59   20.80
   2 -11  -5  148.09   23.00
   2 -11  -5  144.99   22.20
  -2 -11   5  211.48   34.20
   2  11   5  148.69   30.30
  -2 -11   5  137.19   26.30
   3  11  -5  194.58   28.80
  -3  11   5  182.28   24.20
  -3 -11  -5  245.28   42.60
  -3 -11  -5  158.38   30.70
   3 -11  -5  204.08   26.60
   3 -11  -5  209.28   27.70
   3  11   5  195.48   30.80
  -3 -11   5  222.28   37.00
  -3 -11   5  214.08   38.40
   4  11  -5  187.88   31.00
  -4 -11  -5  108.89   27.30
  -4 -11  -5  121.99   30.80
  -4  11   5  131.19   21.70
   4 -11  -5  217.08   28.50
   4  11   5   78.89   26.30
  -4 -11   5  145.99   35.50
   4 -11  -5  130.59   22.20
  -4 -11   5   87.99   40.40
  -5  11   5   67.89   23.30
  -5 -11  -5   80.69   32.00
   5  11   5  130.49   33.40
   5 -11  -5   87.89   21.00
  -5 -11   5   97.09   37.60
  -5 -11   5  148.89   40.50
   6  11  -5  135.49   37.30
  -6 -11  -5  208.98   46.30
  -6 -11   5  185.98   45.50
   6 -11  -5  145.59   27.50
   6 -11  -5  213.58   30.80
   6  11   5  164.28   39.90
   7  11  -5  110.69   41.10
  -7 -11  -5   56.89   47.40
  -7 -11   5   31.20   43.50
   7 -11  -5  112.09   28.60
   7  11   5  117.49   39.10
  -8 -11  -5   23.50   55.89
   8 -11   5   18.10   16.90
   8 -11   5   12.10   12.60
   8 -11  -5   23.60   28.30
  -8 -11   5  -34.10   45.90
   0 -12   5 1703.23   85.69
   0 -12   5 1710.13   92.49
   0 -12  -5 1662.63   92.29
   0  12  -5 1707.03   80.49
   0 -12  -5 1710.23   93.89
   1 -12   5   53.89   15.50
   1 -12   5   97.39   12.80
  -1  12   5   99.29   18.50
  -1 -12  -5   98.79   22.10
  -1 -12  -5   93.69   23.80
   1  12  -5   94.49   15.80
  -1 -12   5   98.09   23.90
  -1 -12   5   98.89   19.40
   1 -12  -5  109.09   20.00
   1  12   5   83.69   17.50
   1 -12  -5   77.59   18.60
  -2 -12  -5  187.48   31.50
   2  12  -5  195.38   23.50
  -2 -12  -5  114.89   24.60
  -2  12   5  186.98   22.30
   2 -12  -5  201.08   25.80
  -2 -12   5  170.38   29.20
   2 -12  -5  201.88   26.20
   2  12   5  119.79   21.30
  -2 -12   5  191.28   34.00
  -3  12   5   94.09   18.60
   3  12  -5  127.19   24.30
  -3 -12  -5   82.99   27.10
  -3 -12  -5   60.19   24.60
   3 -12  -5  112.09   19.80
   3 -12  -5  146.69   21.90
  -3 -12   5   79.19   31.70
  -3 -12   5  138.29   29.30
   3  12   5  100.59   25.00
  -4  12   5  267.37   33.50
  -4 -12  -5  227.08   42.00
  -4 -12  -5  195.48   36.20
  -4 -12   5  345.17   49.10
  -4 -12   5  261.47   45.70
   4  12   5  269.27   37.60
  -5 -12  -5   52.29   29.70
  -5  12   5   38.00   22.80
   5  12  -5   21.50   26.60
   5 -12  -5   42.90   18.20
  -5 -12   5   60.39   36.30
   5 -12  -5   29.20   18.80
  -5 -12   5   22.20   29.80
   5  12   5   57.29   28.70
  -6 -12  -5   50.19   36.40
   6  12  -5   65.89   35.10
   6 -12  -5   47.30   21.10
  -6 -12   5   57.69   36.20
   6  12   5   -6.10   30.00
   6 -12  -5   42.10   20.50
  -7 -12  -5   17.10   47.00
  -7 -12   5   37.40   44.30
   7 -12  -5   20.00   23.00
   7  12   5   -0.10   36.00
   0 -13  -5  120.09   22.50
   0  13   5  116.39   20.90
   0 -13  -5   76.79   21.90
   0 -13   5  113.69   17.20
   0 -13   5  113.79   22.40
   1 -13   5  431.76   28.20
  -1 -13  -5  478.35   43.30
  -1  13   5  444.06   53.49
   1  13  -5  429.06   33.50
  -1 -13  -5  462.35   45.30
   1 -13   5  386.76   34.40
   1  13   5  387.46   38.00
  -1 -13   5  493.45   47.20
   1 -13  -5  431.16   40.00
  -1 -13   5  420.96   37.50
   1 -13  -5  432.96   38.90
  -2  13   5  222.78   25.90
  -2 -13  -5  201.78   29.20
  -2 -13  -5  203.78   32.80
   2  13  -5  167.08   23.80
   2 -13  -5  175.88   26.00
   2  13   5  184.58   26.90
  -2 -13   5  223.18   32.30
  -2 -13   5  263.47   38.40
   2 -13  -5  161.08   24.30
  -3  13   5  118.59   21.10
  -3 -13  -5  120.29   32.30
   3  13  -5  171.78   42.20
  -3 -13  -5   30.20   23.50
   3 -13  -5  118.19   25.60
   3  13   5  118.29   28.30
  -3 -13   5  109.39   28.60
  -3 -13   5  106.99   33.80
   3 -13  -5  132.99   28.70
  -4 -13  -5   25.10   31.60
  -4 -13  -5   33.20   22.10
  -4  13   5   -4.60   18.50
  -4 -13   5   22.20   34.60
   4 -13  -5    4.00   15.70
   4 -13  -5   24.50   17.70
  -4 -13   5   53.89   32.80
   4  13   5   26.10   24.90
   5  13  -5   69.39   31.00
  -5 -13  -5   26.80   26.70
   5 -13  -5   95.99   23.20
   5  13   5  114.79   34.70
   5 -13  -5   52.29   19.60
  -5 -13   5  102.89   37.80
  -6 -13  -5   21.50   35.50
   6  13   5   33.20   33.50
   6 -13  -5   39.20   22.60
   6 -13  -5   13.60   19.50
  -6 -13   5   56.09   38.30
  -7 -13  -5   49.80   46.20
   7 -13  -5   80.29   27.10
   7  13   5  120.59   46.60
  -7 -13   5   80.99   49.00
   0 -14  -5   56.19   22.20
   0 -14  -5   57.79   19.70
   0 -14   5   89.09   21.80
   0  14   5   93.29   20.90
   0 -14   5   75.09   16.10
   1 -14   5   58.79   12.10
  -1 -14  -5   79.29   27.20
  -1  14   5   72.49   18.80
   1  14  -5   45.30   14.50
   1 -14   5   82.49   23.10
  -1 -14   5   62.59   20.10
  -1 -14   5   67.39   24.50
   1 -14  -5   32.70   17.20
   1 -14  -5   72.69   21.30
  -2 -14  -5  126.59   32.50
  -2 -14  -5  184.38   28.50
   2  14  -5  205.38   25.00
  -2  14   5  138.49   22.60
   2 -14  -5  178.48   27.60
  -2 -14   5   96.09   49.70
   2  14   5  164.88   28.60
  -2 -14   5  158.28   30.20
   2 -14  -5  185.58   32.10
  -3 -14  -5  257.17   40.60
  -3 -14  -5  300.97   45.20
  -3  14   5  319.67   36.90
   3  14  -5  277.57   34.70
  -3 -14   5  335.47   50.09
   3  14   5  331.87   43.30
   3 -14  -5  311.67   34.60
   3 -14  -5  346.37   37.50
  -3 -14   5  272.97   39.30
  -4 -14  -5  201.98   40.70
  -4  14   5  215.28   38.00
   4  14  -5  161.88   33.30
  -4 -14   5  221.48   48.70
   4  14   5  199.88   37.60
  -4 -14   5  188.58   34.40
   4 -14  -5  193.48   28.20
   4 -14  -5  234.78   32.20
  -5 -14  -5  137.29   37.70
   5 -14  -5  126.59   25.40
   5  14   5  111.39   37.10
   5 -14  -5   80.49   24.20
  -5 -14   5   64.29   33.20
  -6 -14  -5   19.20   37.60
  -6 -14   5    8.90   33.60
   6  14   5   11.40   37.60
   6 -14  -5   32.80   21.30
   0 -15  -5   -0.30   19.30
   0 -15   5   -2.90   11.40
   0 -15   5   -3.60   19.40
   0  15   5   -1.10   21.10
   0 -15  -5  -22.30   15.00
   1 -15   5  202.88   25.80
  -1 -15  -5  161.78   32.80
  -1  15   5  198.78   27.90
   1 -15   5  199.28   21.20
   1 -15  -5  214.78   30.80
  -1 -15   5  249.68   30.40
   1 -15  -5  219.28   29.40
  -1 -15   5  309.77   38.80
   1  15   5  221.18   38.50
  -2  15   5  470.35   40.20
  -2 -15  -5  404.46   54.89
   2  15  -5  425.66   39.40
  -2 -15   5  439.36   42.80
   2 -15  -5  353.96   48.50
   2  15   5  428.16   44.10
   2 -15  -5  397.96   40.00
  -2 -15   5  423.36   56.09
  -3 -15  -5   45.40   31.40
   3  15  -5    4.80   23.30
   3 -15  -5   47.10   21.30
   3  15   5   12.60   35.10
   3 -15  -5   47.30   18.40
  -3 -15   5   46.30   32.90
  -3 -15   5   29.90   24.70
  -4 -15  -5   37.80   32.20
   4 -15  -5   15.50   21.00
   4 -15  -5   -6.60   15.70
  -4 -15   5   -6.90   24.60
   4  15   5   -2.00   26.10
  -5 -15  -5    3.60   38.10
   5  15   5  -19.90   28.20
  -5 -15   5  -32.60   28.00
   5 -15  -5    2.30   17.00
  -6 -15  -5   87.39   45.60
   6 -15  -5  116.69   26.90
  -6 -15   5   70.49   40.40
   0  16   5   39.90   20.40
   0 -16  -5   34.60   23.40
   0 -16  -5   39.50   20.80
   0 -16   5   42.00   15.10
   0 -16   5   52.79   22.60
  -1  16   5   20.40   24.20
   1 -16   5    7.80   16.40
  -1 -16  -5   25.00   27.30
   1 -16  -5   34.40   23.20
   1  16   5  -42.90   19.90
   1 -16  -5   10.80   17.20
  -1 -16   5   26.50   24.90
  -1 -16   5    1.50   15.40
  -2 -16  -5   34.40   24.70
   2 -16  -5   49.99   19.00
   2  16   5    4.70   21.50
  -2 -16   5   -9.30   30.80
   2 -16  -5   60.39   24.30
  -2 -16   5   23.80   18.50
  -3 -16  -5   31.30   23.60
   3 -16  -5   31.80   22.30
  -3 -16   5   21.50   21.90
   3  16   5   -7.20   24.30
   3 -16  -5    9.80   17.50
  -4 -16  -5   34.60   28.20
   4 -16  -5   67.19   30.30
  -4 -16   5   88.39   31.50
   4 -16  -5   92.49   23.40
  -5 -16  -5   57.79   34.00
   5 -16  -5   -9.40   35.30
  -5 -16   5    5.80   30.20
   0 -17   5    0.50   21.90
   0 -17  -5   -9.40   17.70
   0 -17   5   28.00   14.20
   1 -17   5   -8.10   17.90
  -1 -17  -5   59.49   24.60
  -1 -17   5    7.30   16.00
  -1 -17   5   48.00   28.20
   1 -17  -5    5.20   19.10
  -2 -17  -5   83.39   28.00
   2 -17  -5   35.90   20.30
  -2 -17   5   77.39   36.90
  -2 -17   5   82.19   24.40
  -3 -17  -5  151.98   39.20
   3 -17  -5  114.59   25.30
  -3 -17   5  129.49   30.80
  -4 -17  -5   30.00   34.20
  -4 -17   5    8.90   27.50
   0 -18  -5   -9.00   18.80
   0 -18   5    7.10   24.10
   0 -18   5   12.30   15.40
   1 -18   5   -6.00   12.00
   1 -18   5   26.30   19.20
  -1 -18  -5  -27.90   20.50
   1 -18  -5   -2.60   19.80
  -1 -18   5   -5.10   16.40
  -1 -18   5  -48.40   28.80
   2 -18  -5   20.40   20.70
  -2 -18   5   36.00   21.60
  -3 -18  -5   54.59   31.70
   3 -18  -5   47.90   22.30
  -3 -18   5    9.90   40.80
  -4 -18  -5  -34.60   32.80
   0 -19   5    8.50   17.90
   0 -19   5    1.50   27.70
  -1 -19  -5   39.20   33.40
   1 -19   5   33.10   20.30
   1 -19  -5   71.19   26.10
  -1 -19   5   52.79   20.40
  -2 -19   5   -7.30   20.20
   2 -19  -5   14.80   20.80
   0   0   6 8750.02  395.06
   0   0  -6 9210.58  394.86
   0   0  -6 8966.80  394.86
   0   0   6 8968.00  395.06
   1   0   6 1581.04   74.09
   1   0  -6 1593.24   75.29
   1   0   6 1523.85   73.89
   1   0  -6 1517.25   74.99
  -1   0  -6 1512.45   73.39
  -1   0   6 1520.75   75.19
   2   0   6 1881.91   90.89
  -2   0   6 1836.92   92.89
   2   0   6 1937.21   91.29
  -2   0  -6 1937.21   90.39
   3   0  -6    2.50    9.60
   3   0   6   10.30    9.60
  -3   0   6   17.30   10.40
  -3   0   6    8.10    9.00
   3   0   6   18.40   10.10
  -3   0  -6   20.40    9.40
  -3   0  -6   20.50    9.70
   3   0  -6   36.60   12.10
   4   0  -6  604.74   44.70
   4   0  -6  613.54   46.80
   4   0   6  607.34   43.60
  -4   0   6  622.44   46.90
  -4   0  -6  653.23   42.30
   5   0  -6   54.39   20.50
  -5   0  -6   74.59   19.80
  -5   0   6  100.89   25.10
   5   0   6   63.29   19.00
   5   0   6   53.59   18.50
   5   0  -6   54.79   20.30
   6   0  -6   43.50   22.80
  -6   0  -6   56.09   20.70
  -6   0   6   34.50   22.40
   6   0   6   39.20   20.40
   6   0  -6   10.70   19.90
   6   0   6   28.40   21.00
   7   0  -6  -17.50   25.20
   7   0   6   10.10   21.50
   7   0   6   11.20   23.10
  -7   0   6   23.80   28.30
   7   0  -6   13.50   23.00
  -8   0   6  890.51   87.39
  -8   0  -6  883.51   75.79
   8   0  -6  874.71   76.59
   8   0   6  851.21   72.99
   8   0   6  832.62   72.59
   9   0  -6   -6.40   30.80
   9   0   6   -6.40   28.00
   0  -1   6   85.79   10.90
   0  -1  -6   83.49   11.00
   0   1   6   60.99    9.80
   0   1  -6   79.69   10.50
   0  -1   6   74.39   10.40
   0   1   6   78.39   10.60
   0  -1  -6   49.50    9.50
   1  -1   6  561.44   28.50
  -1   1   6  494.55   30.00
   1  -1   6  529.85   28.10
   1   1  -6  554.94   30.50
   1   1  -6  547.15   30.50
  -1  -1  -6  558.54   29.80
  -1  -1  -6  511.75   29.70
  -1   1   6  523.85   30.50
   1   1   6  446.56   29.20
  -1  -1   6  444.16   29.50
  -1   1  -6  450.35   27.20
   1   1   6  436.66   29.10
  -1   1  -6  467.05   27.20
   1  -1  -6  452.25   29.40
   1  -1  -6  432.66   29.30
  -1  -1   6  470.05   29.90
   2  -1   6 1145.49   59.19
  -2  -1  -6 1124.29   60.29
   2  -1   6 1101.09   58.69
   2   1  -6 1121.99   62.39
  -2   1   6 1089.89   61.49
  -2  -1   6 1260.27   63.49
   2   1   6 1204.18   61.49
   2   1   6 1211.58   61.49
   2  -1  -6 1248.48   62.49
  -2   1  -6 1219.58   58.79
   2  -1  -6 1225.18   62.19
  -2   1  -6 1290.17   58.59
   3  -1   6  933.01   52.39
  -3  -1  -6  963.20   53.99
  -3   1   6  970.40   55.59
   3  -1   6  986.00   53.29
   3   1  -6  994.90   57.99
   3   1  -6  965.30   56.99
   3   1   6 1035.10   55.89
  -3  -1   6  952.80   57.59
  -3   1  -6  992.30   51.99
   3   1   6  907.51   54.59
   3  -1  -6  994.90   56.19
   3  -1  -6  975.30   56.59
  -3   1  -6  998.00   56.59
  -3  -1   6 1005.60   57.99
   4   1  -6  157.78   24.60
   4  -1   6  174.88   25.40
  -4   1   6  179.18   24.90
   4  -1   6  172.58   24.00
  -4   1   6  158.48   23.50
   4   1  -6  229.88   31.50
   4   1   6  285.37   29.10
  -4  -1   6  271.57   37.20
  -4  -1   6  310.67   37.90
   4  -1  -6  294.47   31.50
  -4   1  -6  218.58   24.50
   4  -1  -6  204.68   26.10
   4   1   6  269.97   29.00
   5   1  -6  128.89   23.40
  -5   1   6  144.19   24.60
  -5  -1  -6  117.89   26.80
   5   1  -6  135.19   26.00
   5  -1   6  146.89   24.50
   5  -1   6  124.99   21.40
   5   1   6  216.78   30.80
   5  -1  -6  141.99   24.60
  -5  -1   6  125.69   25.30
  -5   1  -6  146.49   21.70
   5   1   6  108.19   23.20
   5  -1  -6  161.88   27.20
  -5  -1   6  125.29   25.90
  -6   1   6  169.58   32.90
   6  -1   6  125.49   25.80
   6   1  -6  162.68   31.20
  -6  -1  -6  132.19   26.70
   6   1  -6  158.08   33.40
   6  -1   6  179.28   28.90
   6   1   6  154.98   30.50
  -6  -1   6  195.18   36.10
  -6   1  -6  165.18   27.00
   6  -1  -6  162.98   36.10
   6  -1  -6   97.89   28.40
   6   1   6  127.19   28.80
  -7  -1  -6    8.40   25.30
   7   1  -6  -29.80   28.90
  -7   1   6   28.10   27.50
   7   1  -6   25.50   25.70
   7  -1   6   13.00   24.00
   7  -1   6   28.30   21.70
   7   1   6   19.30   22.60
  -7   1  -6   87.49   25.30
   7  -1  -6   76.09   29.30
  -7  -1   6   28.50   29.60
   7  -1  -6   41.10   24.60
   7   1   6   -2.00   24.80
  -8   1   6   50.59   36.70
   8  -1   6   74.89   28.90
  -8  -1  -6  -22.90   30.60
   8  -1   6   15.20   25.60
   8   1  -6   31.40   30.40
  -8   1  -6   20.30   34.60
   8  -1  -6   29.70   32.00
   8   1   6   -0.30   25.10
   8   1   6  -14.80   26.70
  -8  -1   6   31.80   34.80
   9  -1   6  124.89   34.80
   9   1  -6  125.69   41.50
   9  -1  -6   84.59   36.90
   9   1   6  109.59   37.00
   0   2   6    3.10    6.70
   0   2  -6   16.90    6.10
   0  -2  -6    9.40    6.60
   0   2   6   -1.50    6.40
   0  -2   6   13.30    6.30
   0   2  -6    9.80    5.70
   0  -2   6    8.70    5.50
   0  -2  -6    2.80    5.50
  -1  -2  -6   49.30    9.20
  -1   2   6   87.89   12.60
   1  -2   6   65.59    8.40
   1   2  -6   58.39    9.50
   1  -2   6   60.39    8.00
  -1   2   6   78.99   14.50
  -1  -2  -6   80.09   13.70
   1   2  -6   61.19   10.10
  -1  -2   6   40.00    8.10
  -1   2  -6   76.99    9.90
   1  -2  -6   32.40    7.90
   1   2   6   52.49   10.40
  -1  -2   6   61.69    9.90
   1  -2  -6   73.89   15.50
   1   2   6   50.89   10.10
  -1   2  -6   50.09    7.80
   2  -2   6 2990.30  135.89
   2  -2   6 3031.80  136.39
  -2  -2  -6 3148.19  140.39
   2   2  -6 2986.20  141.49
  -2   2   6 2867.51  144.69
  -2  -2  -6 3041.90  140.49
   2   2  -6 2861.81  140.99
  -2   2  -6 3073.89  134.89
   2  -2  -6 2934.81  139.79
  -2  -2   6 2867.11  141.59
   2   2   6 3036.10  140.89
   2   2   6 3067.99  140.79
   3  -2   6 1189.78   64.39
  -3  -2  -6 1277.97   68.39
   3   2  -6 1251.67   72.09
   3  -2   6 1243.88   65.19
   3   2  -6 1212.78   71.39
  -3  -2  -6 1307.37   69.99
  -3   2  -6 1275.07   63.79
  -3  -2   6 1317.27   73.49
  -3   2  -6 1323.17   63.39
   3  -2  -6 1391.56   70.49
  -3  -2   6 1301.37   72.59
   3   2   6 1275.17   69.69
   3  -2  -6 1318.97   69.39
   3   2   6 1374.76   70.89
  -4  -2  -6 2680.53  130.69
   4  -2   6 2625.64  126.39
   4  -2   6 2688.63  126.19
   4   2  -6 2598.04  133.09
   4   2  -6 2736.53  135.19
  -4   2   6 2450.65  127.39
   4   2   6 2571.64  130.79
  -4   2  -6 2586.64  122.69
   4   2   6 2584.34  131.19
   4  -2  -6 2574.34  129.99
   4  -2  -6 2478.95  128.39
  -4  -2   6 2550.24  133.29
   5  -2   6   12.90   15.00
  -5  -2  -6    9.80   15.70
   5   2  -6   12.70   17.60
   5  -2   6   -4.90   12.50
  -5  -2   6   10.80   19.10
  -5   2  -6   -2.40   12.10
  -5  -2   6    5.90   19.40
   5   2   6    1.40   15.90
   5  -2  -6   -3.40   14.20
   5  -2  -6    6.90   17.70
   5   2   6    6.60   15.00
   6   2  -6  428.66   55.19
   6  -2   6  428.16   41.50
   6  -2   6  433.56   47.50
  -6  -2  -6  293.27   42.00
   6   2   6  455.45   48.50
   6  -2  -6  455.55   51.69
   6  -2  -6  401.06   45.00
   6   2   6  396.56   48.10
  -6   2  -6  433.26   40.30
  -6  -2   6  421.96   53.39
   7   2  -6  491.05   54.99
   7   2  -6  360.26   48.80
  -7  -2   6  468.35   62.89
  -7   2  -6  465.05   47.10
   7   2   6  513.15   56.39
   7  -2  -6  430.36   52.19
   7   2   6  372.96   51.89
   7  -2  -6  458.45   57.99
   8  -2   6   79.99   34.70
   8   2  -6   73.29   33.80
   8  -2   6   47.80   25.70
   8  -2  -6   38.90   30.30
   8   2   6    9.90   26.90
  -8  -2   6  -40.90   33.60
   9   2  -6   12.50   32.80
   9  -2   6   14.10   26.60
   9  -2  -6   22.80   29.80
  -9  -2   6   61.59   47.50
   9   2   6   40.50   34.40
   0  -3  -6   14.70    8.00
   0  -3  -6   19.80    9.50
   0   3   6   16.90    7.60
   0  -3   6   15.00    6.20
   0   3  -6   17.00    6.60
   0  -3   6   19.10    6.90
   0   3  -6   21.10    5.90
  -1  -3  -6  130.19   15.40
   1  -3  -6   73.49   11.60
   1   3   6   72.19   12.30
  -1   3  -6   81.69    9.40
  -1  -3   6   69.99   11.90
   1   3   6   69.99   11.40
   1  -3  -6  118.19   16.30
  -1  -3   6   92.39   12.50
  -1   3  -6   71.69    9.00
  -2   3   6  731.33   44.10
   2  -3   6  741.73   39.00
   2   3  -6  765.02   46.20
   2  -3   6  745.53   39.60
  -2  -3  -6  781.12   46.20
  -2  -3  -6  711.13   44.70
   2   3  -6  701.13   46.20
   2   3   6  822.22   46.40
  -2   3  -6  839.02   38.00
  -2  -3   6  841.32   48.30
   2   3   6  800.72   46.80
  -2  -3   6  817.92   48.10
   2  -3  -6  806.82   44.60
  -2   3  -6  793.42   40.20
   2  -3  -6  774.72   44.90
   3   3  -6  141.59   20.90
  -3   3   6  173.28   21.30
  -3  -3  -6  185.48   24.60
   3  -3   6  143.79   15.40
  -3   3   6  179.28   23.70
   3  -3   6  154.98   17.00
  -3  -3  -6  182.58   23.90
  -3   3  -6  119.69   14.80
  -3  -3   6  179.58   26.10
   3  -3  -6  185.78   22.60
  -3  -3   6   99.19   17.40
  -3   3  -6  163.28   13.80
   3  -3  -6  154.28   20.10
   3   3   6  176.08   29.80
   4   3  -6  290.67   36.40
   4  -3   6  258.67   24.60
   4   3  -6  279.57   35.10
  -4   3   6  263.67   29.40
  -4  -3  -6  229.08   30.40
   4  -3   6  304.57   27.10
   4  -3  -6  265.77   29.10
  -4  -3   6  305.17   36.90
   4  -3  -6  244.08   29.40
  -4   3  -6  257.27   21.90
   4   3   6  245.58   42.80
  -4  -3   6  309.77   36.60
   4   3   6  281.77   31.70
   5  -3   6  749.53   49.60
   5  -3   6  696.93   50.29
  -5  -3  -6  821.42   58.19
   5   3  -6  747.23   62.29
  -5   3   6  839.92   56.59
   5   3  -6  765.22   59.49
  -5   3  -6  726.73   45.80
  -5  -3   6  862.41   76.49
   5   3   6  687.03   57.39
   5  -3  -6  737.73   55.39
   5  -3  -6  717.23   52.29
   5   3   6  854.01   61.09
  -5  -3   6  606.54   59.39
   6   3  -6  409.76   49.60
  -6   3   6  377.86   47.30
   6  -3   6  395.16   39.30
   6   3  -6  345.77   47.90
  -6  -3  -6  431.96   49.60
   6  -3   6  430.46   42.10
   6   3   6  425.76   50.89
   6   3   6  511.95   52.29
   6  -3  -6  435.96   49.30
  -6  -3   6  335.17   46.60
  -6   3  -6  419.06   37.90
   6  -3  -6  422.86   43.40
  -7  -3  -6   -0.40   27.00
   7   3  -6   56.79   28.80
   7  -3   6   84.89   24.20
   7  -3   6   38.90   21.90
  -7   3   6   19.50   28.30
   7   3   6   31.20   30.10
   7  -3  -6   64.29   30.90
   7   3   6   38.10   28.70
  -7  -3   6   38.20   33.50
   7  -3  -6   38.80   25.80
  -7   3  -6   42.30   22.70
   8   3  -6   28.20   33.50
  -8  -3  -6   27.20   33.60
   8  -3   6  105.59   28.10
   8  -3   6   23.50   23.90
  -8   3   6   89.89   42.20
  -8  -3   6  -24.40   35.40
   8  -3  -6   88.99   33.70
   8   3   6   72.79   36.00
   9  -3   6   -9.80   24.90
   9   3  -6   14.70   33.70
  -9  -3   6  101.59   46.60
   9   3   6    1.90   36.10
   9  -3  -6   38.60   32.90
   0  -4  -6  879.91   48.70
   0   4   6  941.61   49.70
   0  -4  -6  915.61   49.40
   0   4  -6  902.81   46.50
   0   4  -6  924.01   44.90
   0  -4   6  904.31   45.90
   0   4   6  891.51   49.20
   0  -4   6  857.71   45.90
   1  -4   6 1423.56   68.69
   1  -4   6 1490.15   68.69
  -1   4   6 1427.36   74.19
   1   4  -6 1448.46   74.89
  -1   4   6 1534.75   74.69
  -1  -4   6 1502.75   75.29
   1   4   6 1524.05   75.89
  -1   4  -6 1536.15   67.99
  -1   4  -6 1504.15   68.49
  -1  -4   6 1462.95   74.79
   2   4  -6 1115.69   61.09
  -2   4   6 1081.09   57.39
   2   4  -6 1084.69   59.89
  -2  -4  -6 1081.69   59.19
   2  -4   6 1116.99   51.09
   2  -4   6 1067.19   50.19
  -2  -4  -6 1119.09   67.29
  -2   4   6 1072.89   57.39
   2  -4  -6 1033.20   57.09
  -2  -4   6  991.90   60.49
   2   4   6 1000.20   59.19
  -2  -4   6 1024.60   61.09
   2  -4  -6 1008.90   56.99
  -3  -4  -6  443.16   34.90
  -3  -4  -6  405.96   40.30
   3   4  -6  394.96   36.90
   3  -4   6  434.66   26.30
  -3   4   6  444.46   32.40
   3   4  -6  470.65   38.50
   3  -4   6  446.56   27.60
  -3   4   6  400.36   32.40
  -3   4  -6  462.75   24.50
   3   4   6  432.96   36.10
   3  -4  -6  440.66   32.70
  -3   4  -6  438.76   22.90
  -3  -4   6  506.25   41.40
  -3  -4   6  464.85   40.60
   3  -4  -6  456.15   38.10
  -4  -4  -6  554.04   51.39
   4   4  -6  724.33   68.99
   4  -4   6  521.85   35.70
   4  -4   6  481.25   33.00
   4   4  -6  495.15   44.70
  -4   4   6  437.16   37.60
   4  -4  -6  525.55   38.80
   4   4   6  506.75   43.50
  -4  -4   6  512.65   48.50
   4   4   6  458.65   42.30
  -4  -4   6  618.14   51.19
  -4   4  -6  492.95   29.10
  -5   4   6  822.42   59.39
  -5  -4  -6  922.51   66.49
   5   4  -6  868.71   66.09
   5  -4   6  911.71   55.39
   5   4  -6  927.81   80.69
   5  -4   6  934.01   54.69
   5  -4  -6  888.61   66.89
  -5  -4   6  786.62   76.09
  -5   4  -6  845.62   49.00
   5   4   6  885.81   66.49
   5  -4  -6  864.21   58.99
  -5  -4   6 1093.99   86.69
   5   4   6  848.22   65.59
  -6   4   6  758.92   62.89
   6   4  -6  768.72   66.29
  -6  -4  -6  735.63   65.69
   6  -4   6  756.52   53.79
   6  -4   6  730.73   52.99
  -6   4  -6  783.12   53.79
  -6  -4   6  883.21   74.09
   6  -4  -6  776.02   60.49
   6  -4  -6  866.11   60.19
   6   4   6  776.72   69.19
   6   4   6  820.82   67.99
   7  -4   6   30.00   19.50
   7   4  -6   31.70   41.40
  -7   4   6   37.20   26.60
   7  -4   6    8.60   17.80
  -7  -4  -6   -6.30   27.80
   7   4   6  -10.30   22.50
   7  -4  -6   15.10   21.40
   7   4   6   -5.90   30.60
  -7  -4   6   -8.30   29.50
   7  -4  -6  -24.40   23.70
  -7   4  -6  -15.50   19.20
  -8   4   6   19.80   35.90
  -8  -4  -6   54.29   38.80
   8   4  -6   20.40   32.90
   8  -4   6   54.69   22.40
   8  -4   6   23.70   21.50
   8   4   6   13.30   32.90
   8  -4  -6   19.00   26.80
   9   4  -6   -7.00   39.20
   9  -4   6   24.50   25.40
  -9  -4   6   75.99   49.70
   9   4   6   45.80   36.80
   9  -4  -6   78.09   36.10
   0  -5   6   78.89   10.90
   0  -5   6   77.69   11.50
   0   5   6   87.49   13.80
   0   5  -6   87.19   11.80
   0  -5  -6  104.99   14.90
   0   5  -6   85.99   10.60
   0  -5  -6  160.58   20.50
   1  -5   6  573.94   27.90
   1  -5   6  540.05   28.20
  -1   5   6  530.75   34.30
   1   5  -6  518.15   32.60
   1   5  -6  555.84   35.30
  -1  -5   6  489.05   34.60
   1   5   6  565.74   36.20
  -1  -5   6  526.85   35.80
   1  -5  -6  513.25   33.90
   1   5   6  465.65   34.80
   1  -5  -6  679.03   40.40
  -1   5  -6  499.45   27.00
  -2  -5  -6  434.86   32.50
  -2   5   6  409.76   30.20
  -2   5   6  411.96   30.00
   2  -5   6  435.46   21.60
   2  -5   6  437.76   22.20
   2   5  -6  391.46   32.30
  -2  -5   6  365.16   34.50
   2  -5  -6  387.16   33.50
   2   5   6  387.96   31.70
   2   5   6  379.06   32.60
   2  -5  -6  411.76   30.10
  -2  -5   6  418.86   35.80
  -3  -5  -6   82.89   17.90
   3  -5   6   74.49   10.60
  -3   5   6   66.89   13.30
  -3  -5  -6   79.09   18.10
  -3   5   6   87.19   24.50
   3  -5   6   80.69   10.40
   3   5  -6   50.39   15.70
   3   5  -6   56.59   18.00
   3   5   6   75.09   18.60
  -3  -5   6   74.49   20.30
   3   5   6   40.00   13.30
  -3  -5   6   52.09   19.80
   3  -5  -6   93.19   16.00
   3  -5  -6   85.89   16.40
   4  -5   6  532.15   31.90
   4  -5   6  463.55   33.70
  -4   5   6  456.85   38.90
   4   5  -6  567.64   47.40
  -4  -5  -6  766.72   69.39
   4  -5  -6  501.05   39.70
  -4  -5   6  572.74   52.09
   4  -5  -6  502.35   38.80
   4   5   6  560.44   46.00
   4   5   6  450.25   45.50
  -4  -5   6  500.95   50.59
   5  -5   6  465.35   36.40
  -5   5   6  559.14   45.10
   5  -5   6  550.94   38.50
   5   5  -6  559.84   53.49
  -5  -5  -6  514.55   53.09
   5  -5  -6  571.44   44.40
   5   5   6  544.15   53.29
  -5   5  -6  532.15   31.80
  -5  -5   6  565.94   57.79
   5   5   6  526.95   52.29
   5  -5  -6  508.15   44.50
  -5  -5   6  559.84   58.39
   6  -5   6  407.86   36.50
  -6  -5  -6  387.16   52.59
   6   5  -6  408.76   51.79
  -6   5   6  364.06   44.30
   6  -5   6  474.95   37.70
  -6  -5   6  331.37   67.19
   6   5   6  383.86   52.19
   6   5   6  434.16   56.69
   6  -5  -6  372.46   41.80
   6  -5  -6  428.36   44.00
   7  -5   6  132.29   23.00
   7   5  -6   86.89   32.90
   7  -5   6   77.69   22.20
  -7  -5  -6   75.89   35.30
   7  -5  -6   67.39   26.30
   7  -5  -6   73.09   28.50
   7   5   6   75.19   37.80
   7   5   6  116.79   39.30
  -7  -5   6  106.19   39.20
  -8  -5  -6   47.20   41.00
   8  -5   6   36.50   20.60
   8  -5   6   33.90   21.30
   8   5  -6   99.19   40.00
   8  -5  -6    9.80   26.50
   8   5   6   39.60   32.60
  -8  -5   6   37.30   37.60
   9   5  -6   57.09   74.79
   9  -5  -6   63.69   37.10
  -9  -5   6   44.20   47.60
   9   5   6   55.49   37.50
   0   6   6  818.42   47.50
   0   6  -6  824.92   43.40
   0  -6  -6  798.42   47.70
   0  -6   6  805.22   45.60
   0   6  -6  845.12   41.30
   0  -6   6  802.22   44.30
   0  -6  -6  814.62   47.70
   1   6  -6  727.73   41.70
  -1   6   6  712.03   44.00
   1  -6   6  762.82   36.00
   1  -6   6  709.83   37.20
  -1   6   6  777.02   44.00
  -1  -6  -6  713.53   44.40
   1   6  -6  722.33   44.10
  -1  -6   6  660.53   44.60
   1   6   6  718.13   45.10
   1  -6  -6  705.23   43.20
  -1  -6   6  738.83   46.20
  -2  -6  -6  708.03   46.70
  -2   6   6  697.23   41.90
  -2   6   6  683.73   41.50
   2   6   6  673.53   44.70
  -2  -6   6  585.04   47.30
  -2  -6   6  636.14   48.40
   2  -6  -6  676.43   42.00
   2  -6  -6  655.73   41.20
  -3  -6  -6  848.32   58.09
  -3   6   6  851.11   51.59
   3   6  -6  802.12   57.69
   3  -6  -6  852.91   51.79
  -3  -6   6  900.91   63.59
  -3  -6   6  895.81   62.99
   3  -6  -6  885.81   52.69
   3   6   6  889.81   57.19
   3   6   6  927.71   58.39
  -4  -6  -6  276.67   37.30
  -4   6   6  230.88   28.00
   4  -6   6  273.17   22.10
   4  -6   6  278.77   20.40
   4   6  -6  297.17   37.70
   4   6   6  281.87   37.20
   4  -6  -6  259.27   28.60
  -4  -6   6  308.57   41.60
   4   6   6  263.17   35.70
   4  -6  -6  261.47   29.40
  -4  -6   6  291.47   47.00
   5   6  -6   62.49   25.10
  -5  -6  -6  101.89   27.80
   5  -6   6  100.59   16.30
   5  -6   6  106.09   15.80
   5   6   6  106.89   29.30
   5   6   6   84.79   25.90
   5  -6  -6  126.99   23.50
  -5  -6   6  103.79   32.10
  -5  -6   6  133.89   34.40
   5  -6  -6   97.49   20.80
   6  -6   6  153.18   22.50
   6  -6   6  218.38   26.70
  -6  -6  -6  225.98   38.50
   6   6  -6  189.28   37.00
   6   6   6  161.08   35.70
   6  -6  -6  188.58   30.20
   6  -6  -6  176.38   27.80
  -6  -6   6  214.08   42.50
   6   6   6  127.49   32.20
  -7  -6  -6  544.55   67.09
   7   6  -6  618.64   66.69
   7  -6   6  539.05   42.90
  -7   6   6  569.34   62.29
   7  -6   6  451.05   42.30
   7   6   6  565.44   65.69
   7  -6  -6  577.24   53.79
  -7  -6   6  520.25   69.89
   7  -6  -6  497.95   54.29
   8  -6   6   54.59   22.40
   8   6  -6   -4.60   35.30
  -8  -6  -6   71.59   43.50
   8  -6   6   10.10   19.80
   8   6   6   18.80   34.50
   8  -6  -6   21.70   27.20
  -8  -6   6  137.79   43.80
   9   6  -6   17.40   44.10
   9  -6   6   10.40   22.60
   9  -6  -6  -18.20   30.20
   9   6   6  -62.49   38.20
  -9  -6   6  -18.30   48.30
   0  -7   6  291.27   24.30
   0   7  -6  368.16   22.90
   0   7   6  323.67   28.10
   0  -7  -6  335.77   28.60
   0   7   6  312.37   27.00
   0  -7  -6  326.37   28.40
   0  -7   6  288.07   26.60
   1  -7   6  627.74   31.80
  -1  -7  -6  644.64   41.90
   1  -7   6  608.64   34.40
  -1  -7  -6  644.94   42.90
   1   7  -6  582.94   39.20
  -1   7   6  598.74   40.20
  -1   7   6  598.24   39.40
  -1  -7   6  672.23   44.60
   1  -7  -6  581.64   39.60
  -1  -7   6  630.24   43.10
   1  -7  -6  652.43   40.80
   1   7   6  629.84   42.00
  -2  -7  -6  438.26   38.40
   2   7  -6  440.26   36.50
  -2   7   6  445.26   32.50
  -2  -7  -6  437.56   36.70
   2  -7  -6  467.65   34.10
   2  -7  -6  469.05   33.70
  -2  -7   6  482.95   41.50
   2   7   6  430.16   42.70
   2   7   6  489.55   37.60
  -3  -7  -6  395.66   40.50
  -3  -7  -6  286.07   46.20
   3   7  -6  372.76   37.80
  -3  -7   6  497.25   46.90
   3  -7  -6  439.66   34.20
   3  -7  -6  465.75   34.30
   3   7   6  360.26   43.70
   3   7   6  478.45   40.60
  -3  -7   6  453.25   46.70
  -4  -7  -6  226.08   37.20
  -4  -7  -6  319.07   41.50
   4   7  -6  266.67   34.70
  -4  -7   6  202.38   37.20
   4  -7  -6  247.68   27.80
   4   7   6  225.68   39.30
   4  -7  -6  234.38   28.60
  -4  -7   6  168.98   35.10
  -5   7   6   19.10   17.10
   5  -7   6    3.90    9.50
   5  -7   6   24.00   10.60
   5   7  -6   13.00   21.30
  -5  -7  -6   46.60   26.40
   5   7   6  -32.70   24.90
   5  -7  -6   38.30   18.20
  -5  -7   6    4.70   24.30
   5  -7  -6    5.30   14.10
  -5  -7   6   49.90   28.20
   5   7   6   -1.60   23.60
  -6  -7  -6  125.29   37.30
   6  -7   6   91.19   16.60
   6   7  -6   78.79   30.60
  -6   7   6   30.70   21.80
   6  -7   6   80.29   17.20
   6   7   6   55.29   30.20
  -6  -7   6   57.39   36.40
  -6  -7   6   42.00   31.10
   6  -7  -6   67.59   22.30
   6  -7  -6   34.10   20.10
   6   7   6   62.99   26.00
  -7   7   6  181.88   37.80
   7  -7   6  148.89   23.40
   7  -7   6  124.49   21.70
  -7  -7  -6   19.70   33.40
   7   7   6   96.89   44.50
   7  -7  -6  109.29   30.30
   7   7   6   73.19   41.70
   7  -7  -6  123.19   28.50
  -7  -7   6  100.29   40.50
   8   7  -6   77.99   37.50
   8  -7   6  103.49   23.50
  -8  -7  -6   92.79   48.20
   8  -7   6   42.10   20.40
  -8  -7   6  107.69   49.10
   8  -7  -6   81.69   30.10
   8   7   6   79.19   44.70
   9  -7   6  -18.80   19.70
   9   7  -6   27.60   46.60
  -9  -7   6   -9.60   46.30
   9  -7  -6   36.50   38.30
   9   7   6   12.20   38.90
   0   8   6  857.81   53.19
   0  -8   6  821.62   52.29
   0   8  -6  909.71   44.20
   0  -8  -6  871.41   52.29
   0  -8   6  859.81   49.30
   0   8   6  839.22   51.19
   1  -8   6 1318.67   68.69
  -1   8   6 1312.57   71.59
   1  -8   6 1408.56   64.09
  -1  -8  -6 1414.96   76.29
   1   8  -6 1389.76   70.79
  -1  -8  -6 1363.86   74.79
  -1  -8   6 1344.67   75.89
   1  -8  -6 1274.87   72.19
   1   8   6 1348.57   75.39
  -1  -8   6 1394.56   77.49
   1  -8  -6 1325.67   72.49
  -2  -8  -6 1083.99   66.59
  -2  -8  -6 1070.69   68.19
   2   8  -6 1115.29   65.19
   2   8   6 1156.68   67.19
   2  -8  -6 1159.08   64.19
   2  -8  -6 1144.39   63.59
  -2  -8   6 1089.09   72.39
  -2  -8   6 1182.78   72.49
  -3  -8  -6  524.15   45.90
  -3  -8  -6  482.45   43.60
   3  -8  -6  483.75   36.80
   3   8   6  429.36   45.00
   3  -8  -6  475.65   36.60
  -3  -8   6  507.45   50.59
   3   8   6  493.55   43.40
  -3  -8   6  445.06   49.20
  -4  -8  -6   44.80   22.20
   4   8  -6   82.99   23.70
  -4   8   6   66.89   17.70
  -4  -8  -6   20.60   21.40
   4   8   6   47.70   19.40
   4  -8  -6  105.09   20.10
   4  -8  -6   76.89   18.00
   4   8   6   31.10   24.40
  -4  -8   6   70.39   25.90
  -4  -8   6  150.48   33.00
  -5   8   6  592.64   47.80
   5  -8   6  596.44   32.10
  -5  -8  -6  517.95   59.19
   5   8  -6  614.94   56.39
   5  -8  -6  569.64   45.80
  -5  -8   6  545.55   66.29
  -5  -8   6  632.74   66.39
   5   8   6  580.94   61.79
   5  -8  -6  544.95   45.90
   5   8   6  570.34   65.99
  -6   8   6  116.39   45.40
   6   8  -6  143.79   35.50
  -6  -8  -6  187.68   42.00
   6  -8   6  147.99   17.10
   6  -8   6  145.99   22.00
  -6  -8   6  165.48   42.70
   6   8   6   70.79   25.00
  -6  -8   6  235.18   47.40
   6  -8  -6  170.48   36.50
   6  -8  -6  113.89   25.40
  -7  -8  -6   70.59   38.50
   7  -8   6   62.49   16.20
   7   8  -6   75.19   32.50
   7  -8   6  104.99   20.10
  -7   8   6   99.89   47.00
   7  -8  -6   90.09   25.50
  -7  -8   6   90.29   40.70
   7   8   6  123.89   45.00
   7  -8  -6   62.79   28.10
   8  -8   6  192.18   28.40
  -8  -8  -6  224.88   54.59
   8  -8   6  182.78   25.00
   8   8  -6  221.18   49.30
  -8  -8   6  319.97   65.39
   8  -8  -6  238.68   40.70
   8   8   6  242.48   57.39
   0   9  -6   93.89   12.60
   0  -9   6   77.69   15.20
   0  -9  -6   82.69   17.80
   0  -9   6   69.49   14.80
   0   9   6   71.19   15.50
   0  -9  -6   69.69   17.70
   1   9  -6  199.28   22.60
  -1  -9  -6  211.38   28.60
  -1  -9  -6  257.17   29.40
  -1   9   6  236.28   24.70
   1  -9   6  232.28   18.20
   1  -9   6  241.88   18.50
   1  -9  -6  219.48   26.10
   1  -9  -6  242.38   27.10
  -1  -9   6  224.18   29.00
  -1  -9   6  224.08   34.00
  -2  -9  -6   42.40   18.00
  -2  -9  -6   23.80   17.00
   2   9  -6   61.49   17.10
   2   9   6   20.80   15.10
   2  -9  -6   27.80   12.90
  -2  -9   6   33.50   18.50
  -2  -9   6    5.80   18.00
   2  -9  -6   22.50   11.80
  -3  -9  -6  500.75   48.00
  -3   9   6  497.55   39.10
  -3  -9  -6  553.04   47.10
  -3  -9   6  489.45   52.69
  -3  -9   6  596.14   54.79
   3  -9  -6  502.85   39.20
   3  -9  -6  494.85   39.50
   3   9   6  495.15   45.80
   4   9  -6  202.38   32.70
  -4   9   6  198.68   25.30
  -4  -9  -6  174.28   30.30
  -4  -9  -6  159.28   31.90
  -4  -9   6  173.88   34.80
   4   9   6  135.69   27.60
  -4  -9   6  216.78   41.10
   4  -9  -6  128.59   21.20
   4  -9  -6  131.59   22.70
   5   9  -6  143.09   30.10
  -5   9   6  159.98   41.90
  -5  -9  -6  152.48   37.30
   5  -9  -6  178.08   27.20
   5  -9  -6  130.09   22.10
  -5  -9   6  123.09   35.20
  -5  -9   6  109.59   35.50
   6   9  -6   46.40   27.80
  -6  -9  -6  -45.80   28.60
   6  -9   6   15.10    8.70
  -6   9   6   -7.10   24.00
   6  -9  -6   26.70   19.30
   6   9   6  -22.60   27.60
  -6  -9   6   19.90   41.80
  -6  -9   6  -18.10   27.40
   6  -9  -6   16.80   19.10
   7  -9   6   39.20   14.70
  -7  -9  -6  103.49   55.69
   7   9  -6   93.59   34.70
   7  -9   6   31.60   13.00
  -7  -9   6  116.49   58.79
   7   9   6   34.10   37.10
   7  -9  -6   41.70   23.10
   7  -9  -6   79.29   47.10
   8   9  -6   31.60   41.90
  -8  -9  -6   26.50   50.29
   8  -9   6   11.00   16.50
   8  -9   6   -9.80   15.00
   8  -9  -6  -11.20   26.10
   8   9   6   35.50   44.10
  -8  -9   6   17.30   40.00
   0 -10   6 1133.59   62.59
   0  10  -6 1148.09   57.69
   0  10   6 1052.49   62.99
   0 -10  -6  992.10   69.99
   0 -10  -6 1126.49   65.99
   0 -10   6 1128.09   61.39
  -1 -10  -6  261.37   30.90
   1 -10   6  183.58   18.50
  -1  10   6  104.39   26.30
   1 -10   6  195.28   16.70
   1  10  -6  202.18   22.10
  -1 -10  -6  151.18   22.90
  -1 -10   6  223.08   28.80
   1 -10  -6  148.89   21.10
  -1 -10   6  207.08   27.80
   1 -10  -6  187.98   25.40
   1  10   6  124.69   18.90
   2  10  -6  192.78   24.30
  -2 -10  -6  205.08   29.50
  -2  10   6  222.98   26.10
  -2 -10  -6  178.48   25.80
  -2 -10   6  192.78   31.40
  -2 -10   6  201.48   30.50
   2 -10  -6  209.68   26.70
   2 -10  -6  198.08   26.90
   2  10   6  228.98   30.30
  -3 -10  -6   39.10   21.40
  -3  10   6   77.49   17.00
  -3 -10  -6   87.09   24.90
   3  10  -6   50.29   20.30
  -3 -10   6   59.89   26.90
   3 -10  -6   59.89   17.10
   3 -10  -6  110.29   20.40
  -3 -10   6   94.39   27.10
   3  10   6   82.49   23.00
   4  10  -6 1297.67   82.29
  -4 -10  -6 1196.38   84.69
  -4  10   6 1168.08   78.29
  -4 -10  -6 1250.97   87.49
  -4 -10   6 1337.47   91.19
   4  10   6 1527.45   98.49
   4 -10  -6 1190.48   72.79
  -4 -10   6 1287.67   93.19
   4 -10  -6 1205.78   72.69
   5  10  -6  251.67   46.30
  -5  10   6  235.58   31.10
  -5 -10   6  218.68   41.70
   5 -10  -6  211.08   30.20
   5  10   6  262.07   58.09
   5 -10  -6  223.08   33.00
  -5 -10   6  170.98   42.10
   6  10  -6   -5.30   27.20
  -6 -10  -6  -36.40   27.90
  -6  10   6   14.20   27.30
  -6 -10   6   28.50   35.00
  -6 -10   6   39.30   47.80
   6  10   6   21.80   29.00
   6 -10  -6   15.00   19.50
   6 -10  -6  -27.30   17.70
   7  10  -6   80.89   36.60
  -7 -10  -6   72.79   38.60
   7 -10   6   52.39   11.80
  -7 -10   6   97.89   47.60
   7 -10  -6   82.59   25.80
   7  10   6   41.50   32.70
   8 -10   6   45.00   16.50
   8  10  -6   59.79   44.60
  -8 -10  -6   65.09   55.89
   8  10   6   29.90   43.70
  -8 -10   6   34.60   43.60
   0 -11   6  126.99   18.30
   0  11  -6  141.49   15.10
   0 -11   6  168.38   22.30
   0  11   6  123.19   20.80
   0 -11  -6  113.99   21.10
   0 -11  -6  155.78   23.60
   1 -11   6  247.48   19.40
   1  11  -6  236.28   24.50
   1 -11   6  250.77   22.00
  -1 -11  -6  261.27   34.00
   1 -11  -6  244.98   31.10
   1  11   6  221.18   30.40
   1 -11  -6  213.18   27.80
  -1 -11   6  268.17   33.30
  -1 -11   6  260.57   31.00
  -2 -11  -6   19.80   16.80
  -2  11   6   16.80   13.00
   2  11  -6   18.40   14.90
  -2 -11  -6  -24.50   17.40
   2 -11  -6   23.80   14.00
  -2 -11   6   16.60   17.80
   2 -11  -6  -13.80   12.20
   2  11   6    7.10   16.60
  -2 -11   6   11.90   20.30
  -3 -11  -6  343.77   49.30
  -3 -11  -6  275.57   44.70
   3  11  -6  223.68   31.40
   3  11   6  250.77   33.90
  -3 -11   6  237.18   39.70
   3 -11  -6  267.67   31.30
  -3 -11   6  273.67   39.70
   3 -11  -6  219.38   30.20
  -4 -11  -6  370.06   47.70
   4  11  -6  333.37   44.00
  -4  11   6  349.67   37.00
  -4 -11  -6  408.86   52.49
   4 -11  -6  419.76   38.50
   4 -11  -6  431.06   38.30
  -4 -11   6  461.25   54.19
   4  11   6  376.56   48.30
  -4 -11   6  508.45   67.59
   5  11  -6  198.98   35.90
  -5 -11  -6  381.06   55.09
  -5  11   6  305.87   40.20
   5 -11  -6  215.38   29.60
   5  11   6  259.57   41.30
  -5 -11   6  300.87   52.89
  -5 -11   6  242.98   45.10
   5 -11  -6  212.58   29.10
   6  11  -6   12.10   31.70
  -6 -11  -6    8.90   27.10
   6 -11  -6   16.30   21.40
  -6 -11   6   37.90   34.90
   6  11   6   21.10   32.50
   6 -11  -6   33.80   20.90
  -7 -11  -6   48.60   48.20
   7  11  -6   19.90   36.50
   7  11   6   44.50   40.80
   7 -11  -6   12.10   22.40
  -7 -11   6   46.70   42.90
  -8 -11  -6   27.70   47.00
  -8 -11   6   62.79   51.69
   8 -11  -6   35.00   30.00
   8  11   6   35.30   46.60
   0 -12   6  333.47   33.60
   0  12   6  318.67   32.50
   0 -12   6  379.76   29.50
   0 -12  -6  273.47   35.80
   0 -12  -6  354.96   36.50
  -1  12   6  327.27   33.10
   1  12  -6  354.06   26.80
   1 -12   6  323.97   22.60
  -1 -12  -6  300.67   37.40
   1 -12   6  320.07   26.30
   1  12   6  300.07   34.00
  -1 -12   6  266.97   31.60
   1 -12  -6  257.77   33.30
   1 -12  -6  246.88   31.90
  -1 -12   6  272.67   36.20
  -2 -12  -6  155.98   26.50
  -2  12   6  201.28   24.90
   2  12  -6  187.68   25.10
  -2 -12  -6  220.38   34.20
  -2 -12   6  247.88   32.90
   2 -12  -6  294.47   31.70
  -2 -12   6  263.97   37.80
   2 -12  -6  234.08   31.40
   2  12   6  236.08   31.80
  -3 -12  -6   91.69   25.60
   3  12  -6   65.89   26.40
  -3  12   6   74.09   19.30
  -3 -12  -6   81.59   28.70
   3 -12  -6  113.69   23.10
  -3 -12   6   78.59   28.40
  -3 -12   6   90.19   30.10
   3  12   6   74.99   22.50
   3 -12  -6   93.59   20.40
  -4 -12  -6   32.90   27.10
  -4 -12  -6   36.20   30.50
  -4  12   6   -5.70   17.40
   4  12   6   25.40   21.90
  -4 -12   6  -17.20   32.00
  -4 -12   6   57.89   28.20
   4 -12  -6   41.20   18.70
   4 -12  -6   42.60   17.50
   5  12  -6  101.29   31.10
  -5 -12  -6   92.69   29.50
  -5  12   6  231.58   33.00
   5 -12  -6  119.19   24.10
   5  12   6  135.79   34.80
   5 -12  -6  130.49   29.60
  -5 -12   6   76.69   42.50
  -5 -12   6  203.78   55.79
   6  12  -6  191.28   42.60
  -6 -12  -6  181.08   48.30
   6 -12  -6  244.88   36.20
  -6 -12   6  323.57   56.79
   6 -12  -6  227.38   34.20
   6  12   6   97.79   36.00
  -7 -12  -6   17.80   38.80
  -7 -12   6   40.20   45.10
   7 -12  -6   38.80   25.70
   7  12   6    6.90   33.70
   0 -13   6  121.69   21.20
   0 -13  -6   97.89   21.50
   0 -13  -6   60.99   20.40
   0 -13   6   87.39   15.80
   1 -13   6  202.18   19.20
  -1 -13  -6  208.48   31.40
   1  13  -6  232.18   24.40
   1 -13   6  208.28   31.60
  -1  13   6  228.58   29.90
   1  13   6  202.28   27.80
   1 -13  -6  159.38   26.10
  -1 -13   6  238.28   29.70
   1 -13  -6  160.68   28.00
  -1 -13   6  215.88   31.50
   2  13  -6  235.18   30.20
  -2  13   6  247.38   32.00
  -2 -13  -6  309.47   41.40
  -2 -13  -6  280.97   38.20
   2  13   6  265.37   39.50
   2 -13  -6  316.47   35.30
   2 -13  -6  295.27   33.30
  -2 -13   6  247.18   33.10
  -3 -13  -6  511.35   54.09
  -3  13   6  490.25   42.80
   3  13  -6  495.25   45.90
  -3 -13  -6  567.84   58.89
   3 -13  -6  486.15   52.49
  -3 -13   6  488.55   59.89
   3 -13  -6  497.15   43.90
   3  13   6  537.15   51.69
   4  13  -6   23.20   23.90
  -4 -13  -6   28.20   35.70
  -4  13   6   39.90   20.90
  -4 -13  -6   -4.80   21.40
  -4 -13   6   17.60   33.90
   4  13   6   44.00   26.90
   4 -13  -6   12.50   16.20
  -4 -13   6    2.60   23.60
   4 -13  -6  -12.20   17.40
   5  13  -6   45.60   29.20
  -5 -13  -6   -5.70   28.40
   5 -13  -6   11.20   20.40
  -5 -13   6   -9.20   26.90
   5 -13  -6   49.80   20.00
   5  13   6    8.10   28.20
  -6 -13  -6  214.68   58.09
   6  13   6  154.48   47.20
   6 -13  -6  206.48   32.60
  -6 -13   6  179.78   49.00
  -7 -13  -6  112.09   57.09
   7 -13  -6   52.09   26.00
   7  13   6   64.79   49.20
  -7 -13   6   51.49   49.80
   0 -14   6  274.27   33.70
   0 -14  -6  237.68   32.50
   0 -14  -6  220.18   33.70
   0  14   6  179.98   29.90
  -1  14   6   40.80   17.40
   1 -14   6   44.50   11.10
  -1 -14  -6   64.49   22.40
   1  14  -6   61.99   16.40
   1 -14   6   37.80   14.20
   1  14   6   39.70   18.40
  -1 -14   6   75.59   24.20
   1 -14  -6   28.40   19.60
   1 -14  -6   49.10   19.70
  -1 -14   6   44.60   18.40
  -2  14   6   28.20   17.50
   2  14  -6   32.70   17.20
  -2 -14  -6   47.90   25.80
  -2 -14  -6   44.20   22.20
   2 -14  -6   18.80   17.30
   2  14   6   11.40   18.20
  -2 -14   6   49.90   27.20
  -2 -14   6   59.89   21.00
   2 -14  -6   26.30   19.20
  -3  14   6   73.99   22.70
  -3 -14  -6   75.49   36.70
   3  14  -6   93.49   24.60
  -3 -14  -6   94.69   30.60
  -3 -14   6   92.59   28.50
   3 -14  -6   71.89   21.10
  -3 -14   6  147.49   36.30
   3  14   6   91.79   27.90
   3 -14  -6   83.69   23.70
   4  14  -6  102.19   33.90
  -4 -14  -6   59.79   25.30
  -4 -14   6   73.59   50.99
   4 -14  -6  124.49   26.80
   4  14   6  141.09   35.30
  -4 -14   6  100.09   31.80
   4 -14  -6  122.99   24.70
  -5 -14  -6   32.70   34.20
  -5 -14   6   50.09   31.80
   5 -14  -6   41.60   21.20
   5  14   6   13.30   33.20
   5 -14  -6   11.90   24.70
  -6 -14  -6   86.59   59.29
   6 -14  -6   -5.40   23.50
  -6 -14   6   72.79   40.10
   6  14   6   57.99   40.50
   0 -15   6  257.47   26.20
   0 -15  -6  182.88   33.90
   0 -15  -6  259.77   35.00
   0  15   6  206.78   29.60
   0 -15   6  253.57   31.40
  -1 -15  -6   10.00   26.40
  -1  15   6   -0.70   18.50
   1 -15   6  -17.90   12.20
   1 -15   6    6.20    9.60
   1 -15  -6   -8.50   19.90
   1 -15  -6    2.50   16.60
  -1 -15   6    7.60   14.30
  -1 -15   6  -38.80   20.80
   1  15   6  -11.40   20.10
  -2  15   6  291.47   34.30
  -2 -15  -6  343.07   47.20
  -2 -15  -6  338.17   59.79
   2  15  -6  278.77   37.10
   2 -15  -6  298.07   36.20
   2 -15  -6  229.98   35.20
   2  15   6  242.28   33.00
  -2 -15   6  257.87   42.20
  -2 -15   6  278.67   37.60
  -3 -15  -6   38.20   25.70
  -3 -15   6   -0.10   20.80
   3  15   6   11.10   24.40
  -3 -15   6   24.40   34.30
   3 -15  -6  -17.10   16.10
   3 -15  -6   20.50   30.60
  -4 -15  -6   56.49   26.90
  -4 -15   6  111.89   33.10
   4 -15  -6  158.68   30.60
   4 -15  -6  131.19   26.80
   4  15   6  133.39   38.80
  -5 -15  -6   27.90   34.30
  -5 -15   6   46.20   36.00
   5  15   6   36.30   35.00
   5 -15  -6  -14.10   19.20
  -6 -15  -6   95.79   50.49
  -6 -15   6  -35.00   37.70
   6 -15  -6   33.60   24.90
   0 -16  -6   62.99   23.00
   0 -16   6   43.80   15.80
   0 -16   6   72.49   22.20
   0 -16  -6   96.49   29.80
   0  16   6   31.00   23.10
   1 -16   6  269.57   29.20
  -1 -16  -6  313.17   42.10
  -1 -16   6  276.17   38.80
  -1 -16   6  246.88   32.70
   1 -16  -6  201.78   34.80
   1 -16  -6  237.28   33.50
  -2 -16  -6  -11.00   21.90
   2 -16  -6    6.30   17.10
   2  16   6    5.20   24.70
   2 -16  -6  -25.50   22.70
  -2 -16   6   14.70   17.80
  -2 -16   6   20.10   31.90
  -3 -16  -6   86.99   32.80
   3 -16  -6   84.19   25.00
   3  16   6   78.59   52.89
  -3 -16   6   68.19   26.50
  -4 -16  -6    6.00   30.90
  -4 -16   6  -10.80   26.90
   4 -16  -6   22.20   20.30
  -5 -16  -6   82.29   39.20
   5 -16  -6   99.19   26.60
  -5 -16   6   65.49   39.10
   0 -17  -6   34.80   22.10
   0 -17   6   50.79   22.10
   0 -17   6   60.19   16.50
   1 -17   6   75.49   17.80
  -1 -17  -6   63.19   25.30
  -1 -17   6   29.90   18.50
  -1 -17   6   58.99   29.90
   1 -17  -6   72.39   23.10
  -2 -17   6   66.19   40.10
  -2 -17   6   35.20   20.30
   2 -17  -6   53.99   23.80
  -3 -17  -6  148.39   39.00
   3 -17  -6  149.69   28.70
  -3 -17   6  181.88   34.70
  -4 -17  -6   -7.60   33.20
   4 -17  -6   26.60   22.90
   0 -18   6  357.66   33.80
   0 -18   6  328.57   43.60
   0 -18  -6  322.67   42.60
  -1 -18  -6   92.19   29.80
   1 -18   6  120.59   17.30
   1 -18   6  105.49   20.20
  -1 -18   6  147.09   25.30
   1 -18  -6  112.09   28.70
  -1 -18   6  123.29   39.40
   2 -18  -6   53.99   26.90
  -3 -18  -6   -3.70   29.70
   3 -18  -6   -1.10   20.90
  -3 -18   6   -1.20   23.30
   0 -19   6  -11.60   23.90
   0 -19  -6   80.69   30.40
   0 -19   6   31.80   16.70
   1 -19   6   57.59   17.10
   1 -19   6   31.60   19.40
  -1 -19  -6   47.70   44.40
  -1 -19   6   57.79   22.00
   1 -19  -6   34.90   22.70
  -2 -19  -6   12.80   36.40
  -2 -19   6   43.30   24.40
   0   0   7   16.70    7.50
   0   0   7    0.80    6.20
   0   0  -7   -5.20    4.90
   0   0  -7   -2.30    5.40
   1   0  -7   45.70    9.80
  -1   0   7   32.10    9.80
  -1   0  -7   42.50    9.00
   1   0  -7   53.09   15.10
   1   0   7   29.80    8.40
  -1   0   7   49.00   12.10
   1   0   7   36.00    8.10
   2   0   7 7832.82  356.06
   2   0  -7 9694.73  374.46
  -2   0  -7 7757.52  354.96
   2   0   7 7737.13  355.56
  -2   0  -7 7943.41  354.96
  -2   0   7 7244.58  357.46
  -3   0  -7   10.00   12.20
  -3   0  -7   15.10    9.80
  -3   0   7   19.50   12.60
   3   0   7    7.40    9.40
   3   0   7    7.80    9.70
   3   0  -7    9.80    9.80
  -3   0   7    6.10   10.90
   3   0  -7    6.70   10.20
   4   0   7   23.50   13.00
   4   0  -7   44.40   15.60
  -4   0   7   82.39   29.10
  -4   0  -7   70.49   15.10
   4   0   7   68.49   16.50
  -4   0   7  100.79   28.80
   4   0  -7   36.20   16.70
   5   0  -7   15.50   24.20
   5   0  -7  -54.79   21.90
  -5   0  -7   16.50   14.50
   5   0   7   10.80   14.70
   5   0   7  -18.00   14.00
  -5   0   7    7.80   15.40
   6   0  -7 1111.59   80.29
  -6   0   7 1172.18   81.19
   6   0   7  996.40   72.19
   6   0  -7 1156.28   77.09
   6   0   7  956.90   71.39
  -7   0  -7    0.90   25.10
   7   0   7  -27.50   20.80
   7   0  -7   -5.30   31.80
   7   0   7   39.50   29.30
   7   0  -7   27.60   24.50
  -7   0   7   39.10   30.30
  -8   0   7   24.40   37.10
   8   0  -7   20.30   28.00
   8   0   7   31.80   25.70
   8   0   7    3.60   27.00
   9   0  -7   21.30   35.90
   9   0   7   57.19   32.80
   0   1   7  238.08   20.00
   0   1  -7  260.27   19.40
   0   1   7  258.07   20.80
   0  -1   7  276.07   20.00
   0  -1  -7  280.27   21.00
   0  -1  -7  274.07   20.80
   0  -1   7  266.47   19.70
   1  -1   7 1004.80   52.29
  -1  -1  -7 1024.70   53.79
  -1  -1  -7 1037.00   53.69
  -1   1   7 1030.30   54.69
   1   1  -7 1054.39   54.59
   1  -1   7 1035.50   52.29
  -1   1   7  983.70   54.49
   1   1  -7 1075.29   54.49
  -1  -1   7 1046.10   54.49
   1  -1  -7 1025.30   55.59
  -1  -1   7 1053.09   54.79
   1   1   7 1001.70   53.99
  -1   1  -7 1026.10   52.19
   1   1   7 1061.59   54.39
  -1   1  -7 1087.69   52.19
   1  -1  -7 1056.29   54.69
  -2   1   7  152.48   21.10
  -2  -1  -7  105.29   14.80
   2   1  -7  114.59   16.50
   2  -1   7  117.49   15.30
   2  -1   7  124.49   15.00
  -2   1   7  105.39   14.90
   2   1  -7   98.89   14.20
   2   1   7  112.99   15.60
  -2   1  -7  123.89   13.90
  -2   1  -7  125.59   14.40
   2  -1  -7  164.48   22.90
   2  -1  -7  131.99   17.70
   2   1   7  118.29   16.00
  -2  -1   7  134.49   18.20
   3  -1   7  504.65   33.50
   3   1  -7  526.75   38.80
  -3   1   7  551.24   37.90
   3   1  -7  451.15   36.20
  -3  -1  -7  499.35   33.70
   3  -1   7  478.85   32.60
  -3   1   7  499.55   36.30
   3  -1  -7  451.55   35.30
   3  -1  -7  534.05   37.60
  -3  -1   7  443.26   36.80
  -3  -1   7  450.55   36.80
   3   1   7  498.85   35.70
   3   1   7  467.95   34.60
  -3   1  -7  522.25   44.30
   4   1  -7   78.69   20.30
  -4   1   7   49.20   15.90
   4  -1   7   58.59   15.60
  -4   1   7   43.10   16.90
   4   1  -7   49.00   19.40
   4  -1   7   65.89   16.00
  -4  -1  -7   68.79   18.40
   4  -1  -7   74.79   19.60
   4   1   7   66.59   16.80
  -4   1  -7   73.99   14.80
  -4  -1   7   57.69   22.70
   4   1   7   63.29   16.90
  -4  -1   7   55.09   19.60
   4  -1  -7   65.39   16.60
   5   1  -7  264.97   42.10
   5  -1   7  183.18   26.20
  -5   1   7  178.68   29.00
   5  -1   7  165.18   25.60
  -5  -1  -7  160.08   26.10
   5  -1  -7  160.68   28.10
   5   1   7  134.69   23.20
   5  -1  -7  182.88   30.90
  -5  -1   7  146.89   29.00
   5   1   7  147.69   25.80
  -5  -1   7  187.58   32.20
  -5   1  -7  208.28   26.60
  -6   1   7  -27.00   19.60
   6   1  -7    3.30   33.70
   6  -1   7   10.10   17.00
  -6  -1  -7   -1.20   19.70
   6  -1   7  -26.20   16.90
   6   1  -7  -26.60   24.00
   6  -1  -7   -5.70   18.90
  -6   1  -7    2.50   17.20
  -6  -1   7    2.70   23.80
   6  -1  -7   -0.20   24.90
   6   1   7   25.40   21.00
   6   1   7   -0.30   20.00
   7  -1   7   34.90   22.90
  -7   1   7   19.00   27.40
   7   1  -7   31.20   25.90
  -7  -1  -7  -21.80   23.20
   7   1  -7   28.00   32.80
   7  -1   7    6.60   23.50
  -7   1  -7  -35.10   21.30
   7  -1  -7  -53.29   29.70
   7   1   7  -15.10   19.40
   7   1   7   22.10   22.60
  -7  -1   7  -34.10   24.50
   7  -1  -7   17.70   24.90
   8   1  -7  108.69   35.00
   8  -1   7   97.79   31.60
   8  -1   7   62.19   29.90
  -8   1   7  147.99   44.30
   8  -1  -7   76.39   36.50
   8   1   7   75.29   33.10
  -8  -1   7  144.89   45.20
   9  -1   7   19.60   27.40
   9   1  -7   34.50   39.40
   9   1   7  -22.20   28.80
   9  -1  -7    9.60   33.30
   0   2   7   47.90    9.00
   0   2  -7   61.69    9.10
   0  -2   7   80.39   11.10
   0  -2  -7   77.89   12.70
   0   2   7   67.49   10.80
   0  -2  -7   77.89   11.70
   0  -2   7   67.59    9.70
   0   2  -7   72.29   10.30
   1  -2   7 3373.06  152.18
   1   2  -7 3243.18  155.38
   1   2  -7 3357.06  154.48
  -1  -2  -7 3314.17  154.98
   1  -2   7 3374.96  152.28
  -1  -2  -7 3402.76  155.38
  -1   2  -7 3524.25  152.18
  -1  -2   7 3301.17  155.28
   1  -2  -7 3253.27  154.98
   1  -2  -7 3397.66  155.68
  -1  -2   7 3307.47  155.08
   1   2   7 3493.15  156.18
   2   2  -7  771.22   46.00
   2   2  -7  757.12   46.10
   2  -2   7  770.42   40.70
  -2   2   7  724.93   44.60
   2  -2   7  779.82   41.20
   2   2   7  791.32   45.70
   2   2   7  747.83   44.90
   2  -2  -7  731.13   44.40
  -2   2  -7  721.63   39.50
  -2  -2   7  754.12   46.10
  -2   2  -7  796.02   39.60
   2  -2  -7  763.62   45.30
  -3  -2  -7 3178.48  154.38
  -3   2   7 3118.69  155.48
  -3  -2  -7 3302.07  155.88
   3  -2   7 3336.17  151.68
  -3   2   7 3243.68  155.28
   3  -2   7 3266.57  150.98
   3   2  -7 3251.87  157.88
   3   2   7 3476.75  157.28
   3   2   7 3406.96  156.78
  -3   2  -7 3407.06  149.09
   3  -2  -7 3311.87  156.18
  -3  -2   7 3185.18  158.28
  -3  -2   7 3087.89  158.18
   3  -2  -7 3166.58  155.08
   4   2  -7  281.07   34.00
  -4  -2  -7  276.67   30.30
   4   2  -7  304.07   36.00
  -4   2   7  277.17   30.80
  -4   2   7  245.98   30.80
   4  -2   7  210.38   35.80
   4  -2   7  249.78   25.70
  -4   2  -7  351.36   25.90
   4  -2  -7  302.37   30.60
   4   2   7  299.47   38.00
   4  -2  -7  306.47   32.00
  -4  -2   7  293.07   35.30
  -4  -2   7  262.67   33.20
   4   2   7  326.57   33.30
  -5   2   7  568.04   49.00
   5   2  -7  614.64   60.59
   5  -2   7  528.95   42.70
   5   2  -7  786.52   69.69
  -5  -2   7  542.45   52.19
   5   2   7  499.75   48.70
   5   2   7  553.44   48.20
   5  -2  -7  566.44   47.20
   5  -2  -7  587.54   50.49
  -5   2  -7  563.84   40.50
  -5  -2   7  792.72   80.69
   6   2  -7  273.57   40.50
  -6   2   7  258.67   40.20
   6  -2   7  259.47   34.40
   6  -2   7  235.28   35.70
   6  -2  -7  300.07   40.20
   6  -2  -7  319.17   40.50
   6   2   7  376.56   45.50
  -6   2  -7  290.87   34.50
  -6  -2   7  193.58   35.00
   6   2   7  250.77   36.60
   7  -2   7  125.99   28.70
   7  -2   7  176.38   31.30
  -7   2   7  213.98   39.70
   7   2  -7  145.89   34.30
  -7   2  -7  180.58   30.30
   7  -2  -7  164.18   32.50
   7   2   7  179.68   37.40
   7   2   7  204.58   41.10
  -7  -2   7  247.78   44.60
   7  -2  -7  243.48   41.60
  -8  -2  -7   20.10   40.10
  -8   2   7  -17.60   39.40
   8  -2   7   52.89   24.20
   8   2  -7   28.90   32.20
   8  -2   7   31.50   26.80
   8   2   7   53.59   27.80
  -8  -2   7   36.30   35.70
   8  -2  -7    8.30   28.40
   9  -2   7   -2.10   26.90
   9   2  -7  -14.40   38.00
  -9  -2   7   17.40   47.90
   9   2   7   35.80   31.20
   9  -2  -7   -0.10   33.10
   0  -3  -7 3371.66  154.68
   0  -3   7 3347.57  151.48
   0   3  -7 3385.56  151.48
   0  -3   7 3320.87  150.98
   0   3   7 3183.58  153.68
  -1  -3  -7  881.21   51.09
  -1  -3  -7  862.01   51.09
   1  -3   7  838.32   46.30
   1  -3   7  893.31   46.60
  -1   3   7 1137.99   56.89
  -1   3   7  857.41   50.59
  -1   3  -7  998.80   46.80
  -1  -3   7 1017.10   51.69
  -1   3  -7  940.01   46.10
   1   3   7  949.01   51.89
   1   3   7  940.31   51.99
  -1  -3   7  951.30   51.39
   1  -3  -7  969.80   51.59
   1  -3  -7  943.91   51.19
   2  -3   7  124.09   13.70
   2   3  -7  121.19   17.20
  -2  -3  -7  132.29   18.60
   2  -3   7  139.69   14.80
  -2  -3  -7  138.99   18.90
  -2   3   7  164.58   19.80
   2   3  -7  147.19   20.40
  -2  -3   7  164.18   22.00
   2  -3  -7  160.98   19.10
   2   3   7  152.78   20.70
  -2   3  -7  186.48   13.80
  -2   3  -7  183.98   13.50
   2  -3  -7  200.88   24.70
   2   3   7  178.88   21.80
  -2  -3   7  169.58   21.40
  -3   3   7  425.86   33.70
  -3  -3  -7  443.86   34.50
   3  -3   7  419.96   28.20
   3  -3   7  424.36   27.40
   3   3  -7  482.35   37.20
   3   3  -7  444.16   41.80
  -3  -3  -7  411.96   34.20
  -3   3   7  422.46   32.80
   3  -3  -7  359.56   31.40
   3   3   7  424.86   34.70
  -3  -3   7  362.86   36.40
  -3  -3   7  423.66   37.10
  -3   3  -7  395.86   24.40
   3  -3  -7  414.46   33.40
   4   3  -7  917.91   61.89
  -4  -3  -7  910.21   59.39
   4  -3   7  896.41   52.69
   4   3  -7  962.90   63.69
   4  -3   7  918.31   51.39
   4  -3  -7  839.62   57.49
   4  -3  -7 1012.00   64.09
  -4   3  -7  881.71   48.00
  -4  -3   7  882.11   62.99
  -4  -3   7  856.11   62.39
  -5  -3  -7   53.59   22.10
   5   3  -7   17.50   39.70
   5  -3   7   32.70   14.00
   5   3  -7   32.20   18.50
   5  -3   7   27.80   15.80
   5   3   7   37.50   18.50
  -5  -3   7   -2.20   20.30
   5  -3  -7   36.20   18.10
  -5  -3   7   33.00   22.30
   5  -3  -7   29.40   16.10
  -5   3  -7   49.90   13.90
  -6  -3  -7   84.59   27.00
   6  -3   7   92.79   22.30
   6  -3   7   65.09   19.50
   6   3  -7   80.09   35.90
   6  -3  -7   98.79   28.10
   6  -3  -7   87.69   25.00
   6   3   7   62.19   28.00
  -6  -3   7   51.79   25.00
   6   3   7   60.89   21.70
  -6   3  -7   48.10   17.60
   7   3  -7  134.29   35.10
  -7  -3  -7  110.29   31.70
  -7   3   7  137.19   40.40
   7  -3   7  105.39   26.20
   7  -3   7  136.09   27.00
   7  -3  -7  103.79   31.20
   7   3   7  174.28   39.00
  -7   3  -7  169.28   31.40
  -7  -3   7  138.19   39.80
   7   3   7  143.89   38.30
   7  -3  -7  161.38   36.50
  -8  -3  -7   30.40   35.10
   8   3  -7  109.79   43.10
  -8   3   7   -0.50   39.30
   8  -3   7   21.30   25.40
   8  -3   7   -7.00   19.70
   8   3   7  -15.40   27.10
   8  -3  -7    1.90   26.00
  -8  -3   7   -4.60   41.00
   9   3  -7   29.90   42.50
   9  -3   7   55.09   28.50
   9   3   7   37.20   37.20
   9  -3  -7  -10.80   31.20
  -9  -3   7   48.20   49.60
   0   4   7  507.95   33.60
   0  -4  -7  626.34   38.30
   0   4  -7  523.25   29.00
   0   4  -7  497.35   30.70
   0   4   7  505.75   33.90
   0  -4   7  484.65   30.00
   0  -4  -7  495.75   33.40
   0  -4   7  511.95   30.60
  -1  -4  -7  907.71   52.99
   1   4  -7  992.60   50.89
   1  -4   7  961.50   47.30
   1  -4   7 1002.30   47.10
   1   4  -7 1014.40   53.09
  -1   4   7  985.00   52.99
  -1   4   7  935.91   52.49
   1   4   7  948.91   53.59
   1   4   7  928.21   53.59
   1  -4  -7  919.51   52.19
  -1   4  -7  969.70   46.80
  -1  -4   7  902.21   52.29
  -1  -4   7  903.31   51.99
  -1   4  -7  936.51   45.80
   1  -4  -7  923.31   52.49
   2  -4   7 3459.45  150.68
   2  -4   7 3454.65  151.18
  -2   4   7 3326.07  157.48
  -2  -4  -7 3479.35  159.18
   2   4  -7 3277.67  158.58
   2   4  -7 3501.75  160.88
  -2  -4   7 3295.87  160.48
  -2  -4   7 3216.58  160.58
   2   4   7 3474.25  160.18
  -2   4  -7 3261.87  148.99
   2  -4  -7 3259.57  157.48
   2  -4  -7 3209.28  157.28
  -2   4  -7 3429.36  148.99
   2   4   7 3366.26  159.88
  -3   4   7  880.51   54.19
  -3  -4  -7 1011.40   57.09
   3  -4   7  911.31   47.90
   3   4  -7  857.71   57.49
  -3   4   7  887.01   53.69
  -3  -4  -7  885.61   57.49
   3   4  -7  895.61   58.49
   3   4   7  856.01   57.09
   3  -4  -7  884.71   54.69
  -3   4  -7  935.61   43.80
  -3  -4   7  998.60   61.79
  -3  -4   7  981.90   61.59
   3   4   7  949.01   57.89
   3  -4  -7  902.21   54.09
  -4  -4  -7   97.49   22.40
   4  -4   7  121.49   16.80
  -4   4   7  109.09   18.30
   4  -4   7  104.59   15.00
   4   4  -7   89.39   21.40
   4   4   7   84.89   22.70
   4   4   7   34.20   18.30
   4  -4  -7   73.39   16.30
  -4  -4   7   54.39   28.40
   4  -4  -7   43.10   16.30
  -4  -4   7   72.39   23.50
  -4   4  -7   83.59   16.70
   5  -4   7  147.89   21.80
   5  -4   7  142.19   20.40
   5   4  -7  162.98   30.60
  -5   4   7  151.58   26.90
  -5  -4  -7  116.69   27.50
  -5  -4   7  122.19   30.70
   5  -4  -7  127.29   24.40
   5   4   7  126.99   27.20
   5  -4  -7  154.28   27.70
  -5  -4   7   85.19   31.70
  -5   4  -7  113.09   17.50
   5   4   7   88.59   24.20
   6  -4   7   80.39   20.10
   6   4  -7   58.79   26.60
  -6   4   7  126.39   29.40
  -6  -4  -7   94.89   30.00
   6  -4   7   64.49   20.30
   6  -4  -7  104.79   26.40
   6   4   7   70.49   25.10
  -6  -4   7   16.60   25.50
   6  -4  -7  121.09   28.20
   6   4   7   40.90   25.50
  -6   4  -7   75.09   16.70
   7  -4   7  118.59   25.40
  -7   4   7  158.98   31.90
  -7  -4  -7  170.08   39.20
   7   4  -7  255.37   59.09
   7  -4   7  181.78   29.50
   7   4   7  131.49   39.50
   7  -4  -7  125.99   32.60
   7   4   7  121.09   38.60
  -7  -4   7   90.99   41.80
   7  -4  -7  143.69   34.90
  -8  -4  -7   51.79   40.20
   8  -4   7   47.90   24.30
   8   4  -7   96.49   38.80
  -8   4   7   56.49   44.90
   8  -4   7   68.99   27.40
  -8  -4   7  -10.90   39.80
   8   4   7   58.59   35.90
   8  -4  -7   61.29   30.80
   9   4  -7   54.79   40.60
   9   4   7   34.40   39.80
   9  -4  -7   13.10   33.80
  -9  -4   7   43.80   51.19
   0   5   7 2001.00  101.29
   0   5  -7 2134.09   95.69
   0  -5   7 2041.50   97.99
   0  -5  -7 2025.40  101.19
   0  -5   7 2079.69   97.29
   0   5  -7 2081.69   97.99
   1   5  -7  798.22   46.40
   1   5  -7  833.32   49.10
  -1  -5  -7 1051.09   57.09
   1  -5   7  839.62   42.80
  -1  -5  -7 1004.20   55.49
   1  -5   7  906.21   42.50
   1  -5  -7  819.52   48.70
   1   5   7  781.42   49.70
  -1  -5   7  832.72   48.60
  -1   5  -7  783.72   40.40
  -1   5  -7  828.82   42.10
  -1  -5   7  798.92   49.30
  -2  -5  -7   24.00   12.40
   2  -5   7   41.10    6.90
   2   5  -7   35.00   15.80
  -2  -5  -7   35.10   13.70
  -2   5   7   71.19   17.00
  -2   5   7   21.60   11.40
   2  -5   7   46.70    7.70
   2  -5  -7   29.50   10.70
   2   5   7   26.40   12.90
   2  -5  -7   45.10   12.70
   2   5   7   18.50   12.60
  -2  -5   7   29.20   12.90
  -2  -5   7   33.80   13.30
   3   5  -7  607.94   48.40
   3  -5   7  641.14   35.30
  -3  -5  -7  857.11   60.69
   3  -5   7  638.74   36.40
  -3   5   7  641.84   44.20
  -3  -5  -7  814.42   58.69
   3  -5  -7  702.93   44.90
   3  -5  -7  708.03   45.50
  -3  -5   7  732.13   55.29
  -3  -5   7  626.14   50.99
   3   5   7  685.93   49.30
   3   5   7  696.53   49.20
   4  -5   7  412.36   30.10
   4  -5   7  398.26   27.00
   4   5  -7  441.66   43.30
  -4  -5  -7  360.86   39.90
  -4   5   7  351.16   35.30
  -4  -5   7  452.35   47.60
   4  -5  -7  399.06   35.40
   4   5   7  404.56   40.90
  -4  -5   7  377.16   45.70
   4   5   7  446.06   42.80
   4  -5  -7  358.36   35.80
  -5  -5  -7  529.05   52.19
   5  -5   7  547.75   38.50
  -5   5   7  492.45   45.00
   5  -5   7  472.25   35.30
   5   5  -7  523.25   52.09
  -5  -5   7  551.54   56.99
   5  -5  -7  492.25   43.50
   5  -5  -7  478.95   44.60
   5   5   7  530.15   53.19
   5   5   7  506.85   50.19
   6  -5   7    9.10   13.80
  -6  -5  -7    9.80   24.50
   6  -5   7    7.30   14.30
   6   5  -7   16.90   24.50
  -6   5   7   -5.30   18.70
   6  -5  -7    6.00   15.40
   6   5   7   36.50   27.80
   6  -5  -7    9.50   20.80
  -6  -5   7   49.40   30.00
   6   5   7  -26.20   24.90
  -7  -5  -7   91.49   33.00
   7  -5   7   34.40   19.20
   7  -5   7   26.50   17.30
   7   5  -7   11.20   27.30
  -7   5   7   41.20   30.80
   7  -5  -7   -8.20   26.00
   7  -5  -7   56.69   27.80
   7   5   7   49.40   30.90
   7   5   7   29.30   36.30
  -7  -5   7   33.70   36.40
   8   5  -7    3.40   33.00
   8  -5   7    0.10   18.50
  -8  -5  -7   25.00   42.00
   8  -5   7   28.90   21.80
  -8  -5   7    8.00   37.70
   8  -5  -7   -8.00   26.50
   8   5   7   42.80   32.10
   9  -5   7  -15.70   21.60
   9   5   7   42.80   41.00
  -9  -5   7   -3.90   48.80
   9  -5  -7   28.70   35.00
   0  -6   7   84.69   12.30
   0  -6  -7   89.99   16.30
   0   6  -7   94.19   13.00
   0   6   7   64.49   13.00
   0  -6  -7   90.49   15.40
   0   6   7   39.80   11.90
   0  -6   7   80.89   13.20
  -1   6   7 3320.57  157.28
  -1  -6  -7 3351.66  158.88
  -1  -6  -7 3304.77  158.08
   1  -6   7 3272.77  150.48
   1  -6   7 3512.75  149.59
  -1   6  -7 3427.06  147.09
   1   6   7 3351.36  158.88
   1  -6  -7 3346.27  157.58
  -1  -6   7 3359.56  157.88
  -1  -6   7 3109.49  158.28
   1   6   7 3327.77  158.98
   2  -6   7  620.44   31.20
   2  -6   7  629.34   31.30
  -2  -6  -7  555.64   43.30
   2   6  -7  550.84   47.70
  -2   6   7  603.94   40.90
  -2   6   7  602.64   40.50
  -2  -6  -7  593.44   43.20
  -2  -6   7  696.93   47.90
   2  -6  -7  648.94   41.30
   2  -6  -7  608.84   41.00
   2   6   7  644.04   44.70
  -2  -6   7  660.93   46.80
   2   6   7  720.13   46.30
  -3  -6  -7  797.42   56.09
   3  -6   7  833.22   41.00
   3  -6   7  791.12   39.10
  -3  -6  -7  741.73   53.69
  -3   6   7  827.42   51.19
   3   6  -7  835.12   56.49
   3  -6  -7  874.71   56.59
   3   6   7  801.22   55.59
  -3  -6   7  825.62   60.49
   3   6   7  787.42   55.69
  -4   6   7  129.29   21.00
   4  -6   7  214.58   17.60
   4  -6   7  181.98   20.00
  -4  -6  -7  308.57   50.39
   4  -6  -7  224.28   31.10
   4   6   7  226.18   32.40
  -4  -6   7  217.58   37.30
   4  -6  -7  192.48   26.10
  -4  -6   7  253.47   38.40
   4   6   7  194.48   29.20
   5   6  -7  374.46   45.40
  -5   6   7  307.97   36.10
   5  -6   7  342.87   28.30
   5  -6   7  279.97   25.10
  -5  -6  -7  474.05   60.69
   5   6   7  338.97   45.30
   5   6   7  212.28   35.40
   5  -6  -7  317.17   36.10
  -5  -6   7  300.17   44.70
   5  -6  -7  292.67   36.50
  -5  -6   7  250.27   42.30
   6   6  -7  109.59   31.70
   6  -6   7  177.08   22.40
   6  -6   7  119.39   20.50
  -6  -6  -7  157.48   34.90
  -6   6   7   94.39   25.50
   6  -6  -7  213.18   30.80
  -6  -6   7  238.48   45.60
   6   6   7   85.99   30.50
   6   6   7  102.69   27.50
   6  -6  -7  202.58   30.00
   7  -6   7  168.08   24.70
  -7  -6  -7  128.69   39.40
   7   6  -7  250.57   55.29
   7  -6   7  111.89   23.30
  -7  -6   7  178.38   46.40
   7  -6  -7  154.88   38.70
   7   6   7  225.68   52.99
   7   6   7  116.29   39.40
   7  -6  -7  150.28   32.80
   8  -6   7   -2.10   18.10
  -8  -6  -7   -5.20   41.20
   8   6  -7   -8.80   34.80
   8  -6   7   23.10   20.90
  -8  -6   7   34.90   41.50
   8   6   7    5.10   33.60
   8  -6  -7   32.30   29.70
   9  -6   7   36.20   23.40
   9   6  -7  -31.90   40.10
  -9  -6   7    5.50   51.09
   9  -6  -7   45.00   41.20
   9   6   7   -4.70   42.30
   0   7  -7 1558.24   73.99
   0  -7  -7 1457.65   79.69
   0   7   7 1480.35   85.69
   0  -7   7 1509.35   74.79
   0   7   7 1545.65   80.29
   0  -7  -7 1499.55   79.59
   1  -7   7 1471.75   75.69
  -1   7   7 1457.15   78.99
  -1   7   7 1523.05   79.79
   1   7  -7 1515.15   78.39
   1  -7   7 1544.95   70.89
  -1  -7  -7 1435.36   80.49
  -1  -7  -7 1543.95   81.19
   1  -7  -7 1541.85   79.89
   1  -7  -7 1555.24   79.99
   1   7   7 1650.23   82.29
  -1  -7   7 1503.35   80.19
  -1  -7   7 1388.46   81.79
   1   7   7 1525.05   82.69
  -2  -7  -7  -12.30   12.40
  -2  -7  -7   16.20   12.70
   2   7  -7   11.70   13.10
  -2   7   7   11.10   11.20
  -2  -7   7   -1.40   14.00
  -2  -7   7    7.30   15.50
   2  -7  -7   12.50   10.80
   2   7   7    9.60   14.00
  -3  -7  -7  165.38   25.90
  -3   7   7  270.97   28.30
   3   7  -7  280.87   32.90
  -3  -7  -7  280.07   32.80
   3   7   7  406.06   50.99
  -3  -7   7  285.37   38.60
   3  -7  -7  245.28   28.40
   3  -7  -7  240.38   27.30
   3   7   7  317.67   48.50
  -3  -7   7  222.98   32.80
  -4   7   7  102.19   19.70
   4   7  -7  122.79   25.20
  -4  -7  -7  104.89   23.30
   4  -7  -7  134.09   21.00
  -4  -7   7  137.79   32.30
  -4  -7   7   71.59   25.00
   4   7   7  130.89   26.80
   4  -7  -7  120.09   22.60
  -5  -7  -7   48.20   25.40
   5  -7   7   49.99   11.30
   5   7  -7   23.30   23.70
   5   7   7   56.49   25.00
   5  -7  -7   58.69   21.10
   5   7   7   61.49   34.50
  -5  -7   7   65.49   32.00
  -5  -7   7   -6.30   29.70
   5  -7  -7   74.99   19.80
   6   7  -7   76.39   29.40
   6  -7   7  135.49   17.70
  -6  -7  -7  101.59   29.00
   6  -7   7  133.09   21.70
   6  -7  -7   44.60   21.20
  -6  -7   7  115.89   53.29
   6   7   7   24.40   27.20
   6  -7  -7   81.79   25.50
   6   7   7   83.09   31.70
  -6  -7   7   76.69   36.60
   7  -7   7  113.59   21.80
   7  -7   7   85.39   18.30
  -7  -7  -7   80.79   35.00
  -7   7   7   74.99   33.30
  -7  -7   7  106.09   39.10
   7   7   7   67.99   29.50
   7  -7  -7  123.29   32.60
   7  -7  -7   49.00   24.80
  -8  -7  -7   40.40   45.90
   8  -7   7   46.00   20.30
   8  -7   7   12.80   18.60
   8   7  -7   -8.40   34.30
  -8  -7   7   13.90   44.90
   8  -7  -7   32.70   28.00
   8   7   7   35.80   40.60
   9   7  -7   -9.30   43.10
   9  -7   7   36.00   22.50
  -9  -7   7   90.69   47.20
   9   7   7   18.00   37.30
   0   8  -7  105.09   12.90
   0  -8   7  107.09   17.60
   0   8   7  119.79   19.10
   0  -8  -7  125.69   20.00
   0  -8   7  107.09   15.30
   0  -8  -7   82.49   17.20
  -1   8   7  379.56   31.90
  -1  -8  -7  421.96   35.50
   1  -8   7  380.06   26.30
   1  -8   7  375.96   22.50
   1   8  -7  405.46   30.40
   1   8   7  342.87   32.60
   1   8   7  393.46   35.40
   1  -8  -7  316.97   31.20
   1  -8  -7  328.47   30.70
  -1  -8   7  369.16   34.80
  -1  -8   7  360.56   33.40
  -2  -8  -7 1681.03   90.39
  -2   8   7 1710.23   86.89
  -2  -8  -7 1741.23   92.79
   2   8  -7 1811.42   90.19
   2  -8  -7 1626.94   87.09
   2   8   7 1565.34   91.09
  -2  -8   7 1661.73   95.49
   2  -8  -7 1538.45   86.19
  -2  -8   7 1592.24   93.49
   2   8   7 1588.04   89.79
  -3   8   7  427.26   36.30
  -3  -8  -7  572.94   54.59
  -3  -8  -7  384.56   43.00
   3  -8  -7  462.95   37.30
  -3  -8   7  495.85   50.69
   3   8   7  410.66   43.60
   3  -8  -7  476.05   37.60
   3   8   7  430.36   41.70
  -3  -8   7  520.45   50.29
  -4  -8  -7  126.39   25.50
   4   8  -7  184.38   30.80
   4  -8  -7  167.98   23.10
   4  -8  -7  180.28   25.30
  -4  -8   7  200.78   38.10
  -4  -8   7  183.38   36.60
   4   8   7  113.79   28.30
   4   8   7  178.48   41.50
  -5   8   7  361.46   40.50
   5   8  -7  410.56   50.09
  -5  -8  -7  303.27   41.80
  -5  -8   7  304.77   47.20
   5  -8  -7  353.46   39.90
   5   8   7  364.96   50.19
  -5  -8   7  419.56   54.99
   5  -8  -7  334.87   38.30
   5   8   7  567.64   64.19
  -6  -8  -7  113.39   38.00
  -6   8   7   97.99   27.30
   6   8  -7   39.50   29.20
   6  -8   7   81.69   14.00
   6  -8  -7   70.39   23.70
   6   8   7   98.29   35.30
  -6  -8   7   48.90   40.20
  -6  -8   7  109.19   37.80
  -7  -8  -7  -38.70   35.70
   7   8  -7   61.49   34.70
   7  -8   7   10.10   13.10
   7  -8   7   38.00   15.20
   7  -8  -7    3.80   23.40
   7   8   7   46.50   34.80
  -7  -8   7   89.59   41.50
  -8  -8  -7  -15.10   43.10
   8  -8   7   26.80   17.30
   8  -8   7   16.00   17.10
   8   8  -7  -11.80   35.40
   8  -8  -7    0.40   27.10
   8   8   7   76.19   43.90
  -8  -8   7   61.69   47.10
   0  -9   7  559.44   36.30
   0  -9   7  532.75   38.80
   0  -9  -7  480.75   44.50
   0   9  -7  539.95   31.10
   0   9   7  527.45   39.30
   0  -9  -7  533.05   40.40
   1   9  -7  789.12   45.20
  -1   9   7  701.03   47.00
   1  -9   7  719.63   39.90
   1  -9   7  732.63   37.80
  -1  -9   7  657.83   50.79
   1  -9  -7  718.63   47.90
   1   9   7  694.13   48.70
  -1  -9   7  725.93   56.19
   2   9  -7   96.59   25.70
  -2  -9  -7   57.99   17.20
  -2   9   7  120.29   19.10
  -2  -9  -7   84.99   20.70
  -2  -9   7   43.20   21.00
  -2  -9   7   38.30   20.50
   2  -9  -7  110.19   20.10
   2  -9  -7   77.19   18.00
   2   9   7   60.19   16.60
  -3  -9  -7  784.42   59.19
  -3  -9  -7  811.42   60.69
   3   9  -7  922.81   80.29
  -3  -9   7  814.62   65.59
  -3  -9   7  783.52   64.89
   3   9   7  744.53   56.89
   3  -9  -7  750.42   51.89
   3  -9  -7  785.92   52.99
  -4  -9  -7  319.57   49.80
  -4   9   7  147.19   23.30
   4   9  -7  172.08   30.20
   4   9   7  151.98   28.20
  -4  -9   7  155.98   36.40
   4  -9  -7  147.79   22.40
   4  -9  -7  131.19   24.00
  -4  -9   7  148.19   34.60
  -5   9   7  365.26   40.90
  -5  -9  -7  254.97   40.90
   5   9  -7  372.76   48.70
   5   9   7  545.85   65.99
  -5  -9   7  446.16   59.09
  -5  -9   7  379.06   54.49
   5  -9  -7  286.47   37.30
   5  -9  -7  331.07   37.40
   6   9  -7  -14.00   27.60
  -6  -9  -7  -16.60   30.00
  -6  -9   7  -61.09   39.60
   6  -9  -7    3.20   19.80
   6   9   7  -18.50   26.00
   6  -9  -7    2.90   20.70
  -6  -9   7   12.10   32.30
  -7  -9  -7   -9.50   37.60
   7  -9   7    0.60   11.60
   7  -9   7    0.60   11.70
   7   9  -7  -21.50   31.30
   7  -9  -7   32.70   21.70
  -7  -9   7    7.20   39.90
   7   9   7   67.69   41.10
   8  -9   7    7.60   16.40
   8   9  -7   81.79   43.40
   8  -9   7   25.70   15.40
   8   9   7   13.20   41.60
  -8  -9   7   34.30   49.90
   8  -9  -7   37.20   29.90
   0 -10  -7   67.09   19.30
   0 -10  -7   78.79   17.70
   0  10   7   89.79   18.40
   0 -10   7   84.39   16.50
   0  10  -7   84.89   11.00
   0 -10   7   64.79   15.20
   1 -10   7  139.39   16.30
   1 -10   7  167.38   16.10
  -1 -10  -7  117.29   21.40
   1  10  -7  135.79   18.10
  -1  10   7  151.88   22.60
   1  10   7  119.29   21.40
   1 -10  -7  131.29   20.50
  -1 -10   7  165.18   24.80
   1 -10  -7  108.19   19.10
  -1 -10   7  160.38   24.20
  -2 -10  -7  553.44   47.50
  -2 -10  -7  505.55   47.90
   2  10  -7  534.45   43.00
   2  10   7  740.13   56.39
   2 -10  -7  641.24   44.80
   2 -10  -7  542.95   42.40
  -2 -10   7  568.74   50.59
  -2 -10   7  563.84   50.79
  -3 -10  -7   92.29   24.80
  -3  10   7  122.49   22.00
  -3 -10  -7  179.38   37.20
   3  10  -7  155.98   26.90
   3 -10  -7  210.38   27.50
  -3 -10   7  206.78   35.90
   3 -10  -7  169.28   25.60
  -3 -10   7  168.38   33.90
   3  10   7  161.08   29.00
  -4  10   7  163.68   25.50
   4  10  -7  151.78   30.10
  -4 -10  -7  195.68   42.60
   4  10   7  141.19   28.40
   4 -10  -7  183.78   28.20
   4 -10  -7  175.78   25.50
  -4 -10   7  173.98   35.70
  -5  10   7   14.00   26.70
  -5 -10  -7  -11.40   24.90
   5  10  -7   20.70   29.10
   5  10   7   27.10   25.90
   5 -10  -7   28.10   19.90
  -5 -10   7   28.90   29.10
  -6  10   7  295.17   44.30
  -6 -10  -7  227.18   42.60
   6  10  -7  258.97   45.10
   6  10   7  289.77   47.10
  -6 -10   7  297.67   51.19
   6 -10  -7  302.97   41.10
   6 -10  -7  262.07   35.90
   7  10  -7   68.39   40.50
  -7 -10  -7   24.20   40.30
   7  10   7  -11.60   34.10
  -7 -10   7   50.19   45.60
   7 -10  -7   -6.00   23.20
   8 -10  -7   18.40   28.80
  -8 -10   7  -51.59   42.90
   8  10   7    2.00   44.10
   0  11   7  583.34   44.50
   0  11  -7  571.74   36.90
   0 -11   7  614.84   40.40
   0 -11  -7  632.24   47.40
   0 -11  -7  531.15   45.80
   0 -11   7  603.84   41.50
  -1 -11  -7  879.01   61.49
  -1 -11  -7  972.40   63.69
   1 -11   7  941.71   48.10
   1 -11   7  940.71   48.70
  -1  11   7  904.61   57.29
   1  11  -7  914.41   52.49
  -1 -11   7  913.71   60.99
   1 -11  -7 1023.70   60.89
   1 -11  -7  933.01   60.39
  -1 -11   7  910.11   60.29
  -2 -11  -7  120.69   26.70
  -2 -11  -7  160.38   28.00
   2  11  -7  160.78   23.10
  -2 -11   7  165.38   29.60
   2 -11  -7  106.49   20.10
   2  11   7  113.09   22.30
   2 -11  -7  131.19   22.60
  -2 -11   7  163.08   28.40
  -3  11   7  444.06   38.90
  -3 -11  -7  401.66   48.30
  -3 -11  -7  385.86   49.40
   3  11  -7  420.16   43.00
  -3 -11   7  437.46   53.79
   3 -11  -7  371.06   37.70
  -3 -11   7  415.06   49.99
   3 -11  -7  399.56   39.40
   3  11   7  382.56   43.60
  -4 -11  -7  271.37   44.60
  -4  11   7  249.97   45.30
   4  11   7  132.79   28.90
   4 -11  -7  218.88   28.70
  -4 -11   7  162.18   39.80
   4 -11  -7  252.37   33.80
  -4 -11   7  298.17   42.70
   5  11  -7  161.88   33.00
  -5 -11  -7  105.49   31.30
  -5  11   7  216.08   33.70
   5  11   7  147.29   34.50
   5 -11  -7  209.08   30.30
  -5 -11   7  195.28   43.90
  -5 -11   7  311.67   52.59
   5 -11  -7  215.28   28.70
   6  11  -7  -38.40   30.40
  -6 -11  -7    0.40   34.40
   6  11   7   31.50   31.90
   6 -11  -7   12.50   20.80
   6 -11  -7   28.40   26.00
  -6 -11   7   -2.60   34.00
   7  11  -7    6.00   67.29
  -7 -11  -7   81.69   46.60
  -7 -11   7   37.60   41.30
   7  11   7   65.89   38.20
   7 -11  -7   41.80   25.20
   0 -12  -7  585.44   50.69
   0 -12   7  654.43   42.00
   0  12   7  651.93   48.20
   0 -12   7  634.54   43.80
   0 -12  -7  615.94   49.60
  -1 -12  -7   77.79   22.40
   1 -12   7   89.19   12.20
  -1 -12  -7  123.59   28.30
   1 -12  -7   59.09   19.70
  -1 -12   7  100.29   22.70
  -1 -12   7   94.19   20.70
   1 -12  -7   87.39   20.90
   1  12   7   99.09   21.30
   2  12  -7  261.77   31.10
  -2  12   7  189.18   26.00
  -2 -12  -7  238.08   40.40
  -2 -12  -7  197.78   32.00
   2 -12  -7  229.28   30.90
   2 -12  -7  286.67   34.00
   2  12   7  282.07   36.10
  -2 -12   7  242.78   40.90
  -2 -12   7  220.48   32.00
  -3 -12  -7   94.49   26.90
   3  12  -7   91.29   22.20
  -3 -12  -7   84.99   31.10
  -3  12   7   53.79   22.40
   3  12   7   80.89   22.90
   3 -12  -7   35.50   19.50
  -3 -12   7   91.99   30.70
   3 -12  -7   63.29   20.00
  -3 -12   7   30.80   23.40
  -4 -12  -7   40.20   27.20
   4  12  -7  -10.70   24.80
  -4  12   7   13.60   19.80
   4 -12  -7   32.30   19.00
   4  12   7   13.20   29.40
  -4 -12   7   39.20   32.50
   4 -12  -7   -2.40   16.00
  -5 -12  -7    1.40   28.70
  -5  12   7    2.50   36.60
   5  12  -7   28.90   28.80
  -5 -12   7   -1.40   28.60
   5  12   7  -58.69   32.60
   5 -12  -7   18.00   19.60
   5 -12  -7   18.40   20.40
  -6 -12  -7   65.79   41.00
   6  12  -7   37.40   70.09
  -6 -12   7   29.10   35.30
   6  12   7  116.19   39.50
   6 -12  -7   75.29   25.70
  -7 -12  -7   28.90   50.19
  -7 -12   7    4.70   44.20
   7  12   7   43.20   45.00
   0 -13   7  678.93   49.40
   0 -13   7  795.32   47.30
   0 -13  -7  720.33   55.89
   0  13   7  860.61   55.19
   1 -13   7  197.28   20.40
  -1  13   7  243.98   42.40
  -1 -13  -7  162.18   28.60
   1 -13   7  202.78   18.60
  -1 -13  -7  154.98   27.00
   1  13  -7  213.18   23.90
  -1 -13   7  181.18   29.70
   1 -13  -7  169.58   27.00
   1  13   7  179.58   27.60
   1 -13  -7  204.18   29.80
  -1 -13   7  198.18   26.80
   2  13  -7   72.39   18.90
  -2 -13  -7   71.09   23.70
  -2  13   7   86.89   20.30
  -2 -13  -7   92.99   28.00
   2  13   7  102.49   26.40
   2 -13  -7   74.09   19.90
   2 -13  -7   37.40   20.70
  -2 -13   7   92.99   28.20
  -3  13   7  191.68   28.10
  -3 -13  -7  125.79   35.90
   3  13  -7  155.28   28.00
  -3 -13  -7  136.29   34.90
  -3 -13   7  114.79   33.90
   3 -13  -7  147.69   25.30
  -3 -13   7  122.59   30.80
   3 -13  -7  155.28   26.40
   3  13   7   63.99   21.20
   4  13  -7  240.28   37.50
  -4  13   7  200.68   31.50
  -4 -13  -7  168.98   33.90
   4 -13  -7  237.68   32.40
   4  13   7  189.38   35.80
  -4 -13   7  264.67   45.30
   4 -13  -7  179.18   30.10
  -4 -13   7  242.48   48.90
  -5 -13  -7   -9.80   29.40
   5 -13  -7   44.80   26.10
   5 -13  -7   47.50   21.00
  -5 -13   7   43.00   30.90
  -6 -13  -7   35.10   37.00
   6  13   7   -6.60   37.20
   6 -13  -7    6.40   23.10
  -6 -13   7    5.90   31.60
  -7 -13  -7   16.90   40.60
  -7 -13   7   60.09   46.10
   7 -13  -7   47.10   29.50
   7  13   7   38.40   47.30
   0 -14   7    2.30   11.30
   0  14   7   14.50   26.50
   0 -14  -7    1.50   19.90
   0 -14   7   15.20   15.20
   0 -14  -7    9.70   18.00
  -1  14   7  199.48   30.50
  -1 -14  -7  190.88   31.70
   1 -14   7  210.88   21.60
   1 -14   7  179.18   21.50
  -1 -14  -7  217.68   32.50
  -1 -14   7  226.88   31.50
   1  14   7  216.28   29.40
  -1 -14   7  182.08   26.10
   1 -14  -7  179.38   33.60
   1 -14  -7  181.98   31.90
  -2 -14  -7  156.48   31.40
   2  14  -7  117.99   38.20
  -2 -14  -7  111.29   32.40
  -2  14   7  104.39   26.50
  -2 -14   7   91.19   24.60
  -2 -14   7  102.09   29.90
   2  14   7  104.19   27.20
   2 -14  -7  117.99   25.50
   2 -14  -7   72.59   20.80
  -3 -14  -7   21.70   22.10
  -3  14   7   25.30   22.20
   3  14  -7   69.79   25.60
   3  14   7   39.20   25.40
   3 -14  -7   35.10   19.30
  -3 -14   7   54.49   25.50
   3 -14  -7   67.99   23.30
  -3 -14   7   29.10   31.20
  -4 -14  -7  226.08   44.20
   4 -14  -7  219.18   32.20
   4  14   7  219.28   41.30
   4 -14  -7  219.28   34.90
  -4 -14   7  225.18   41.10
  -5 -14  -7  -34.40   34.90
   5 -14  -7   26.50   20.90
   5  14   7   -6.00   63.09
  -5 -14   7   10.60   33.00
  -6 -14  -7   61.79   51.09
  -6 -14   7   32.00   38.10
   6  14   7   -3.80   44.20
   0 -15   7  113.29   18.20
   0 -15   7   78.39   24.20
   0 -15  -7   80.99   23.50
   0 -15  -7   54.59   25.70
   1 -15   7  203.68   23.90
  -1  15   7  257.17   33.20
  -1 -15  -7  287.07   42.50
  -1 -15  -7  212.08   35.40
   1 -15   7  242.88   20.70
  -1 -15   7  177.88   26.40
   1  15   7  227.08   31.70
   1 -15  -7  208.28   31.40
   1 -15  -7  231.48   34.00
  -1 -15   7  214.38   33.10
  -2  15   7   92.99   27.70
  -2 -15   7   76.09   30.10
   2  15   7   67.69   25.70
   2 -15  -7   83.79   26.20
   2 -15  -7   70.59   22.30
  -2 -15   7   76.99   22.40
  -3 -15  -7  115.19   33.60
  -3 -15   7   77.89   26.30
   3  15   7   45.00   25.40
  -3 -15   7   55.39   34.60
   3 -15  -7   60.09   22.10
   3 -15  -7   41.00   25.30
  -4 -15  -7  -15.70   31.00
   4 -15  -7    8.30   19.70
   4  15   7   23.60   25.30
  -4 -15   7   -8.80   25.70
  -5 -15  -7   -8.30   34.20
   5 -15  -7  -23.10   19.40
  -5 -15   7   -6.10   30.80
   5  15   7   18.80   34.20
  -6 -15  -7   48.70   51.09
  -6 -15   7   -5.70   42.00
   0 -16   7   93.39   22.30
   0 -16   7   70.09   16.50
   0 -16  -7   88.19   26.50
  -1 -16  -7   42.30   24.90
   1 -16   7   28.10   13.60
   1 -16  -7   45.80   22.50
   1  16   7   38.70   23.10
  -1 -16   7    1.50   23.70
  -1 -16   7   27.70   17.10
  -2 -16   7  110.59   35.10
  -2 -16   7  113.39   25.90
   2  16   7   85.59   36.60
   2 -16  -7  111.29   26.50
  -3 -16  -7   13.90   29.80
   3 -16  -7   -4.30   19.50
  -3 -16   7    6.30   23.20
  -4 -16  -7    5.50   33.90
  -4 -16   7  -18.60   24.40
   4 -16  -7   10.50   21.10
  -5 -16  -7  138.49   47.60
   5 -16  -7  113.09   29.50
   0 -17   7   56.09   16.30
   0 -17   7   73.89   21.30
   0 -17  -7   57.39   25.00
   1 -17   7   39.80   14.30
  -1 -17  -7   21.80   24.50
  -1 -17   7   57.69   20.30
  -1 -17   7    8.90   44.90
   1 -17  -7   22.40   21.80
  -2 -17  -7    5.10   24.40
   2 -17  -7   10.10   20.50
  -2 -17   7   59.39   21.30
  -3 -17  -7   38.60   30.90
   3 -17  -7   10.10   22.50
  -3 -17   7  -27.90   22.20
  -4 -17  -7   48.70   38.60
  -4 -17   7   56.59   30.40
   4 -17  -7   30.60   24.70
   0 -18  -7  -16.20   21.20
   0 -18   7   -2.00   19.70
   0 -18   7  -10.80   13.90
  -1 -18  -7  -40.50   23.50
   1 -18   7  -16.30   10.60
  -1 -18   7  -37.90   28.80
   1 -18  -7  -15.40   19.40
  -1 -18   7   -9.60   29.40
  -2 -18  -7   -6.70   26.50
  -2 -18   7   22.00   21.00
   2 -18  -7  -39.10   32.50
   3 -18  -7   51.79   26.10
  -3 -18   7  -13.70   23.00
   0 -19   7   -1.40   22.30
   0 -19  -7   -9.80   23.50
   0 -19   7   12.30   14.80
   1 -19   7   10.70   14.40
   1 -19   7   40.50   13.40
  -1 -19  -7   27.20   28.70
  -1 -19   7   73.79   21.00
   1 -19  -7   82.09   28.10
   0   0  -8 3201.88  144.69
   0   0  -8 3145.99  144.59
   0   0   8 3025.90  144.69
   0   0   8 3139.69  144.89
   1   0   8 2601.64  127.59
   1   0  -8 2667.43  128.59
  -1   0   8 3183.98  134.29
  -1   0  -8 2709.33  127.49
   1   0  -8 2562.24  128.59
   2   0  -8  443.36   33.20
   2   0   8  453.35   30.90
  -2   0   8  450.35   33.30
   2   0  -8  453.25   33.50
  -2   0  -8  445.16   29.60
  -2   0  -8  445.66   30.00
  -2   0   8  440.66   32.90
   2   0   8  520.35   32.10
   3   0   8  216.08   22.80
  -3   0   8  207.88   26.50
   3   0   8  178.48   22.40
  -3   0   8  197.28   26.10
   3   0  -8  204.08   26.40
   3   0  -8  190.38   25.60
  -4   0   8  -11.30   17.70
   4   0   8    3.00   12.00
   4   0  -8   -0.40   12.60
   4   0   8   -6.50   12.10
  -4   0   8   18.90   20.80
   4   0  -8  -16.30   16.00
  -4   0  -8    6.10   11.70
   5   0   8  178.68   27.30
  -5   0   8  158.68   28.80
   5   0  -8  179.08   30.00
   5   0   8  166.58   24.60
   6   0   8  471.15   45.00
  -6   0   8  317.37   45.30
   6   0  -8  397.26   47.30
  -6   0  -8  319.87   41.20
   6   0  -8  433.56   55.39
   6   0   8  450.35   45.70
  -7   0   8   27.10   30.00
   7   0   8  -19.00   21.00
   7   0  -8   25.30   35.00
   7   0  -8   46.80   25.20
   7   0   8   -6.10   19.50
  -7   0  -8   37.90   25.40
   8   0   8   -6.10   23.60
  -8   0   8   22.30   35.60
   8   0  -8    9.30   29.70
   9   0  -8  -41.30   34.70
   9   0   8  -11.20   28.70
   0  -1   8  543.55   33.60
   0   1   8  566.54   34.60
   0  -1  -8  565.54   34.50
   0  -1  -8  540.85   34.10
   0  -1   8  536.25   33.50
   0   1   8  608.84   35.60
  -1  -1  -8  658.13   37.10
   1  -1   8  625.44   35.40
   1  -1   8  594.84   35.30
   1   1  -8  617.54   38.10
   1   1  -8  609.54   37.40
  -1   1   8  615.24   38.10
  -1   1   8  604.34   37.70
  -1   1  -8  596.24   34.60
  -1  -1   8  611.04   37.70
  -1   1  -8  591.94   34.90
   1  -1  -8  589.74   37.30
   1   1   8  624.34   37.40
   1   1   8  576.44   36.80
   1  -1  -8  626.94   37.50
  -1  -1   8  612.04   37.50
   2  -1   8  696.03   39.20
  -2   1   8  652.23   41.70
  -2  -1  -8  626.24   39.20
  -2   1   8  646.74   41.60
   2   1  -8  652.83   42.00
   2   1  -8  672.23   42.00
   2  -1   8  713.13   38.90
  -2   1  -8  647.04   36.90
   2  -1  -8  657.73   41.80
   2  -1  -8  636.84   41.20
  -2   1  -8  627.24   37.00
  -2  -1   8  617.44   41.90
   2   1   8  672.43   41.00
   2   1   8  646.34   40.70
  -2  -1   8  572.84   40.70
  -3   1   8  815.52   50.99
  -3   1   8  855.81   51.79
   3   1  -8  773.42   51.59
   3  -1   8  775.42   46.70
  -3   1  -8  748.03   44.50
   3   1   8  729.53   48.70
  -3  -1   8  765.52   52.09
  -3  -1   8  964.10   61.09
   3   1   8  788.72   49.40
   3  -1  -8  983.40   60.49
   3  -1  -8  765.42   50.09
  -4  -1  -8   83.89   18.00
  -4   1   8   43.90   18.90
   4  -1   8   68.99   16.10
   4   1  -8   53.79   17.70
   4   1  -8   52.89   19.20
  -4   1   8   43.90   18.10
   4  -1   8   45.90   14.40
   4   1   8   59.19   17.20
  -4  -1   8   44.80   20.20
   4  -1  -8  168.58   33.70
  -4  -1   8   74.09   20.20
  -4   1  -8   55.19   13.40
   4  -1  -8   19.30   14.10
   4   1   8   44.80   15.90
   5   1  -8  724.83   60.79
   5  -1   8  762.02   52.29
   5  -1   8  697.13   50.29
  -5   1   8  750.42   57.29
   5   1  -8  725.63   56.49
  -5  -1  -8  687.23   51.49
  -5  -1   8  737.43   58.89
   5   1   8  648.44   52.69
  -5  -1   8  638.64   80.69
  -5   1  -8  671.93   47.80
   5  -1  -8  679.23   57.29
   5  -1  -8  705.53   54.39
   5   1   8  675.63   53.09
   6  -1   8  432.46   44.70
   6  -1   8  441.96   46.00
   6   1  -8  458.55   51.09
  -6  -1  -8  457.15   46.80
   6   1  -8  506.95   60.39
  -6  -1   8  494.25   55.69
   6   1   8  362.16   45.30
   6  -1  -8  409.26   48.50
  -6   1  -8  468.15   43.20
   6  -1  -8  604.84   59.39
   6   1   8  465.35   49.40
  -7   1   8    1.80   28.80
  -7  -1  -8   11.00   25.40
   7   1  -8   16.00   27.60
   7  -1   8   -1.80   22.20
   7  -1   8   32.30   22.30
   7  -1  -8  -17.30   33.50
  -7   1  -8   14.40   24.30
  -7  -1   8   -0.60   25.20
   7   1   8   42.10   27.90
   7  -1  -8   15.50   26.20
   7   1   8   10.30   21.10
   8  -1   8   28.70   24.90
  -8   1   8    4.60   37.40
   8   1  -8   17.20   29.70
   8  -1   8   -7.80   32.90
  -8  -1   8    7.50   36.80
   8   1   8   39.50   27.70
   9   1  -8   49.40   37.70
   9  -1   8   63.19   34.90
   9   1   8   19.30   30.40
   9  -1  -8   95.39   40.10
   0  -2   8    0.00    6.50
   0   2   8    0.00    5.90
   0   2   8   -2.40    8.10
   0   2  -8    0.00    6.30
   0  -2   8    9.30    7.10
   0   2  -8    6.00    7.00
   0  -2  -8   -1.40    7.60
   0  -2  -8   12.50   11.40
  -1  -2  -8  147.09   18.30
   1   2  -8  124.99   16.20
   1  -2   8  137.69   14.70
  -1   2   8   96.89   14.30
   1   2  -8  149.59   17.70
  -1   2   8  141.59   17.20
  -1  -2  -8  150.08   17.90
   1  -2   8  138.69   15.00
  -1   2  -8  129.39   14.50
  -1  -2   8  155.28   18.30
  -1  -2   8  154.58   18.10
  -1   2  -8  132.69   14.80
   1   2   8  152.18   18.30
   1  -2  -8  151.38   18.50
   1  -2  -8  113.89   15.40
   1   2   8  157.78   18.80
   2   2  -8 3204.48  153.18
   2  -2   8 3315.27  148.09
   2   2  -8 3267.07  152.68
  -2   2   8 3251.47  152.78
  -2  -2  -8 3268.57  151.48
   2  -2   8 3202.68  148.19
  -2  -2  -8 3331.47  151.68
  -2   2  -8 3179.68  150.28
  -2  -2   8 3031.90  152.78
   2   2   8 3306.17  152.78
  -2   2  -8 3262.77  146.49
   2  -2  -8 3148.49  152.18
  -2  -2   8 3100.49  169.28
   2   2   8 3181.68  152.18
   3   2  -8   86.19   15.80
  -3   2   8   92.29   17.90
   3  -2   8  134.19   17.90
  -3  -2  -8  162.68   21.00
   3  -2   8  141.89   18.70
   3   2  -8  163.48   23.10
   3  -2  -8   95.49   18.40
   3  -2  -8  124.99   19.60
  -3   2  -8  140.69   15.60
  -3  -2   8  152.78   24.00
   3   2   8  154.78   21.00
   3   2   8  121.19   18.60
   4   2  -8  493.55   42.10
  -4  -2  -8  323.77   35.90
   4  -2   8  456.05   33.40
   4   2  -8  515.35   45.50
  -4   2   8  463.95   39.50
   4  -2   8  491.55   43.10
  -4   2   8  406.86   38.90
   4  -2  -8  403.66   39.50
   4   2   8  459.25   39.20
   4  -2  -8  413.06   37.50
  -4  -2   8  386.46   41.30
  -4  -2   8  427.26   42.70
   4   2   8  417.46   38.70
   5   2  -8   -6.90   17.00
   5   2  -8    9.90   28.90
  -5   2   8   20.10   18.50
   5  -2   8   28.90   15.50
   5  -2   8   24.20   14.00
  -5  -2   8    1.30   16.70
   5   2   8   40.20   19.70
   5  -2  -8   27.40   19.80
  -5  -2   8  -14.30   20.40
  -5   2  -8   28.40   14.00
   5   2   8   11.00   17.30
   5  -2  -8   79.59   35.20
   6  -2   8  442.16   42.40
  -6   2   8  281.57   39.90
   6  -2   8  333.77   38.10
   6   2   8  354.06   47.00
  -6   2  -8  411.96   38.10
   6   2   8  378.26   46.10
   6  -2  -8  355.06   44.00
   6  -2  -8  444.36   52.09
  -6  -2   8  452.85   54.49
   7   2  -8  152.48   35.50
   7  -2   8  100.69   25.70
  -7  -2  -8  115.49   32.20
   7  -2   8   84.29   24.40
  -7   2   8   73.59   33.70
   7  -2  -8  166.78   38.90
  -7   2  -8  106.39   26.40
   7   2   8   64.69   49.30
   7  -2  -8   76.29   29.10
  -7  -2   8   94.39   33.00
   7   2   8  132.09   35.50
   8  -2   8   -5.30   24.70
   8   2  -8   18.20   32.40
  -8   2   8   47.80   39.50
   8  -2   8    4.20   22.60
   8  -2  -8   24.00   27.60
   8   2   8  -20.20   24.40
  -8  -2   8   18.40   36.50
   9   2  -8   34.80   36.70
   9   2   8   35.20   32.20
   9  -2  -8   68.99   38.00
   0  -3   8   -3.70    6.40
   0   3   8    8.00    8.20
   0   3  -8    5.20    6.10
   0  -3  -8    3.70    7.30
   0  -3   8    7.60    7.10
   0  -3  -8    5.60    8.70
   0   3   8   -1.60    7.70
   0   3  -8    3.80    7.30
  -1   3   8  781.72   47.10
   1  -3   8  779.72   42.60
  -1  -3  -8  782.92   47.10
  -1  -3  -8  824.92   47.60
   1  -3   8  785.02   42.50
   1   3  -8  771.52   45.30
  -1   3   8  813.72   47.40
   1  -3  -8  820.92   47.30
  -1   3  -8  792.52   41.80
  -1  -3   8  858.21   47.40
  -1  -3   8  858.01   46.90
   1  -3  -8  840.22   47.20
  -1   3  -8  829.02   42.40
   1   3   8  838.82   48.00
  -2  -3  -8  586.24   38.40
   2  -3   8  579.04   33.10
  -2   3   8  562.34   38.70
   2   3  -8  548.55   38.20
   2   3  -8  573.54   39.60
   2  -3   8  548.85   33.40
  -2  -3  -8  565.94   38.50
   2  -3  -8  583.64   38.30
  -2  -3   8  577.74   40.00
  -2  -3   8  561.54   40.40
  -2   3  -8  605.84   31.70
   2   3   8  661.43   45.20
   2  -3  -8  597.74   39.20
   2   3   8  523.05   38.90
  -3   3   8  157.58   21.50
  -3  -3  -8  193.58   23.90
   3  -3   8  179.48   17.80
  -3   3   8  157.58   21.20
   3  -3   8  160.78   18.40
   3   3  -8  198.18   25.10
   3   3  -8  122.69   22.60
   3   3   8  128.49   21.60
  -3   3  -8  134.59   14.90
   3  -3  -8  133.99   20.20
  -3  -3   8  151.88   24.00
   3  -3  -8  160.08   22.10
  -3  -3   8  142.49   23.80
   4  -3   8   99.49   17.10
  -4   3   8   79.79   17.30
  -4  -3  -8  121.59   23.00
   4   3  -8  134.79   26.00
   4  -3   8   89.69   16.10
   4  -3  -8  102.19   19.80
   4   3   8  104.19   22.70
  -4  -3   8   79.99   21.50
  -4   3  -8  116.39   14.20
   4  -3  -8  130.79   30.50
  -4  -3   8   92.19   23.90
  -5  -3  -8   64.19   22.30
   5   3  -8   33.60   21.10
  -5   3   8   59.39   20.30
   5  -3   8   55.79   18.00
   5  -3   8   23.90   13.70
  -5  -3   8    4.60   20.20
  -5  -3   8   13.60   19.00
   5  -3  -8   41.30   18.30
   5  -3  -8   25.90   19.70
   5   3   8   51.09   21.80
  -5   3  -8   40.90   13.20
  -6   3   8  104.39   28.80
   6  -3   8  113.69   22.10
   6   3  -8  161.58   33.10
   6  -3   8  101.09   23.60
  -6  -3  -8  130.49   29.30
  -6  -3   8  119.49   34.10
   6   3   8  102.59   28.60
   6  -3  -8   98.89   26.30
   6  -3  -8   80.79   28.20
   7  -3   8  180.38   31.90
  -7  -3  -8  173.98   36.30
   7  -3   8  184.58   30.10
  -7   3   8  181.88   36.70
   7   3  -8  177.98   38.00
   7   3   8  131.89   48.10
   7  -3  -8  161.78   35.10
   7  -3  -8  183.08   35.00
   7   3   8  173.18   55.79
  -7   3  -8  280.17   37.00
   8   3  -8  103.69   38.10
   8  -3   8   92.59   29.80
   8  -3   8  114.29   28.80
  -8   3   8   49.10   36.10
  -8  -3   8  131.09   46.50
   8   3   8  101.09   34.50
   8  -3  -8  112.09   36.60
   9   3  -8   99.69   46.10
   9  -3   8   46.50   31.70
  -9  -3   8  166.38   56.59
   9   3   8  149.19   44.80
   9  -3  -8  107.19   42.50
   0  -4   8  471.85   29.30
   0   4  -8  479.65   28.30
   0   4   8  440.46   32.60
   0   4   8  479.65   33.60
   0  -4   8  457.55   29.70
   0  -4  -8  476.55   33.40
   0  -4  -8  473.45   32.70
   0   4  -8  456.95   29.80
   1   4  -8 1864.71   91.39
   1  -4   8 1943.81   88.79
  -1   4   8 1885.71   93.99
  -1  -4  -8 1822.82   94.09
   1   4  -8 1859.21   93.19
  -1  -4  -8 1925.01   94.39
  -1   4   8 1880.41   93.79
   1  -4   8 1927.21   88.79
  -1   4  -8 1817.82   87.09
   1   4   8 1743.43   93.79
  -1  -4   8 1855.21   93.39
  -1  -4   8 1846.22   92.99
   1  -4  -8 1913.51   94.09
   1   4   8 1939.71   95.09
  -1   4  -8 1936.51   88.09
  -2  -4  -8  810.62   49.40
   2   4  -8  857.01   51.19
   2  -4   8  794.42   42.60
   2  -4   8  785.52   42.10
   2   4   8  813.82   50.39
   2  -4  -8  801.82   49.00
   2  -4  -8  772.22   48.50
  -2   4  -8  860.91   40.80
  -2  -4   8  782.22   51.09
  -2  -4   8  861.01   52.19
   2   4   8  803.42   51.19
  -3  -4  -8  896.61   54.79
  -3   4   8  827.22   51.59
  -3   4   8  822.12   51.19
   3   4  -8  829.22   55.49
   3  -4   8  838.82   43.90
   3  -4   8  787.12   44.40
   3   4   8  816.32   53.69
   3   4   8  790.72   53.39
  -3  -4   8  767.12   55.39
   3  -4  -8 1018.70   59.29
   3  -4  -8  821.02   52.49
  -3   4  -8  757.12   40.30
  -3  -4   8  754.72   55.69
  -4   4   8    7.70   14.50
   4   4  -8   -1.40   14.70
   4  -4   8   -3.80    9.00
  -4  -4  -8    4.70   14.50
   4  -4   8   -7.70   10.10
   4   4   8    5.40   14.80
  -4   4  -8    7.50    7.60
  -4  -4   8   14.80   17.50
  -4  -4   8   19.80   19.00
   4  -4  -8    9.00   15.30
   4   4   8   18.30   17.40
   5  -4   8  678.63   45.40
   5  -4   8  672.73   47.50
  -5   4   8  670.63   61.39
   5   4  -8  669.63   60.09
  -5  -4  -8  687.83   57.89
   5   4   8  711.53   59.79
   5   4   8  868.61   61.39
   5  -4  -8  755.02   54.09
  -5  -4   8  885.61   84.69
  -5  -4   8  620.24   71.49
  -5   4  -8  734.43   40.50
   5  -4  -8  699.13   55.89
   6  -4   8  157.18   24.80
  -6  -4  -8   91.79   25.60
   6  -4   8  152.58   24.40
   6   4  -8  123.89   30.70
   6   4   8  126.69   31.30
  -6   4  -8  145.79   21.70
  -6  -4   8  138.89   35.80
   6   4   8  120.59   26.70
   6  -4  -8  143.69   30.60
   6  -4  -8  123.19   28.80
   7   4  -8   -1.50   36.80
   7  -4   8    6.20   16.80
  -7  -4  -8   44.60   31.50
  -7   4   8   30.80   34.20
   7  -4   8   10.90   19.30
   7   4   8   -5.80   25.60
   7  -4  -8   22.80   23.20
   7  -4  -8   58.89   27.70
  -7  -4   8   38.20   34.10
   7   4   8   41.10   28.40
   8   4  -8  293.07   51.59
   8  -4   8  280.57   37.50
   8  -4   8  324.37   38.20
  -8  -4   8  319.47   59.89
   8   4   8  249.78   48.30
   8  -4  -8  351.46   51.59
   9   4  -8   72.29   46.30
   9  -4   8   23.80   24.10
   9  -4  -8   -5.60   33.50
   9   4   8  -15.60   30.40
  -9  -4   8   14.20   51.49
   0  -5  -8  950.10   54.19
   0  -5   8  899.81   49.30
   0   5   8  993.30   54.99
   0  -5   8  935.81   50.49
   0  -5  -8  874.51   53.29
   0   5  -8  954.40   50.39
   0   5   8  921.21   53.89
  -1   5   8  598.04   40.10
  -1  -5  -8  606.04   41.90
   1  -5   8  621.64   34.30
   1  -5   8  663.73   35.50
   1   5  -8  600.74   40.60
  -1  -5  -8  584.44   40.80
  -1   5   8  629.24   41.50
  -1  -5   8  713.13   42.10
   1   5   8  709.23   43.10
  -1  -5   8  629.64   40.30
   1   5   8  596.24   42.20
   1  -5  -8  624.34   40.80
  -1   5  -8  634.14   34.30
   1  -5  -8  653.73   41.60
  -2   5   8   27.30   12.50
  -2  -5  -8    8.90   16.70
   2  -5   8   40.20    8.60
  -2   5   8   28.60   12.00
   2   5   8   18.40   12.40
  -2  -5   8   19.20   14.30
   2   5   8   32.70   13.70
   2  -5  -8   14.80   11.70
   2  -5  -8   31.50   13.30
  -2  -5   8   -4.80   12.00
  -3  -5  -8  556.94   46.30
   3  -5   8  579.64   34.00
  -3  -5  -8  668.93   53.99
   3   5  -8  640.74   48.80
   3  -5   8  625.84   35.80
   3   5   8  626.64   47.20
  -3  -5   8  646.44   71.19
   3  -5  -8  663.43   45.50
   3  -5  -8  683.73   44.90
   3   5   8  747.83   49.90
  -3  -5   8  703.53   59.79
  -4  -5  -8  384.96   41.10
   4  -5   8  455.15   28.80
   4   5  -8  451.05   44.80
  -4   5   8  422.86   38.30
   4  -5   8  430.16   30.90
  -4  -5   8  446.36   47.80
   4   5   8  488.45   44.70
   4  -5  -8  437.76   39.80
   4   5   8  422.16   44.00
  -4  -5   8  416.56   47.70
   4  -5  -8  402.66   37.20
   5  -5   8  101.19   18.10
  -5   5   8   58.69   21.30
  -5  -5  -8   70.89   26.60
   5   5  -8   61.59   24.90
   5  -5   8   83.79   15.50
   5   5   8   77.49   26.20
   5   5   8   97.59   30.50
  -5  -5   8   61.59   25.60
  -5  -5   8   79.69   31.10
   5  -5  -8   83.99   21.90
   5  -5  -8   79.39   22.20
  -6   5   8   47.70   23.90
  -6  -5  -8   49.20   23.80
   6  -5   8   91.89   20.40
   6  -5   8   47.00   16.30
   6   5  -8   87.09   29.00
   6   5   8   42.10   27.70
   6   5   8   71.99   32.40
   6  -5  -8   58.49   22.60
  -6  -5   8   58.09   30.00
   6  -5  -8   72.29   26.20
   7  -5   8   35.10   17.20
  -7  -5  -8   58.99   40.10
   7  -5   8   51.69   20.60
   7   5  -8   36.90   29.10
  -7   5   8   57.49   30.60
   7  -5  -8    5.70   29.60
   7   5   8   32.50   32.70
   7   5   8   23.60   24.40
  -7  -5   8   17.90   33.40
   8  -5   8  -33.20   21.10
   8   5  -8   13.30   35.30
   8  -5   8   -9.80   18.80
   8  -5  -8  -43.40   26.30
   8   5   8  -56.89   31.90
  -8  -5   8  -11.50   42.30
   9  -5   8   88.39   27.00
  -9  -5   8  198.98   63.09
   9  -5  -8   31.40   33.70
   9   5   8  118.09   48.10
   0  -6   8  190.48   19.00
   0   6   8  199.88   27.10
   0   6   8  175.88   23.10
   0  -6  -8  196.88   24.20
   0   6  -8  201.68   20.30
   0  -6  -8  267.17   31.20
  -1  -6  -8 1023.50   58.39
   1  -6   8  975.40   49.20
  -1   6   8  991.50   57.59
  -1  -6  -8  962.40   58.79
   1   6  -8  955.60   60.49
  -1  -6   8  951.00   63.79
  -1  -6   8 1014.20   56.79
  -1   6  -8 1007.00   48.90
   1  -6  -8  963.00   57.39
   1   6   8 1018.20   59.59
  -2  -6  -8  948.51   67.19
   2  -6   8  781.32   40.60
   2   6  -8  777.32   52.29
  -2  -6  -8  773.82   52.99
   2  -6   8  779.32   40.60
  -2   6   8  738.33   54.49
   2   6   8  850.31   54.59
  -2  -6   8  784.52   53.79
   2  -6  -8  850.81   50.99
  -2  -6   8  873.81   55.79
   2  -6  -8  858.81   51.19
   3  -6   8  499.05   27.80
   3  -6   8  508.65   26.70
  -3   6   8  468.35   38.10
  -3  -6  -8  401.66   41.00
   3   6  -8  482.25   43.20
  -3  -6  -8  472.05   42.00
  -3  -6   8  447.26   45.40
   3   6   8  454.65   41.60
   3   6   8  410.96   42.20
   3  -6  -8  505.95   38.60
  -3  -6   8  515.75   46.30
  -4   6   8  733.53   53.89
   4  -6   8  794.82   42.40
   4  -6   8  761.62   45.00
  -4  -6  -8  791.52   59.99
   4   6  -8  759.12   68.99
   4   6   8 1074.29   78.29
  -4  -6   8  808.72   66.19
   4  -6  -8  796.32   53.99
   4  -6  -8  825.42   55.49
  -4  -6   8  946.81   69.39
  -5  -6  -8  251.07   36.90
   5   6  -8  324.67   42.10
   5  -6   8  310.47   28.30
  -5   6   8  299.47   39.30
   5  -6   8  295.07   25.00
   5   6   8  297.47   40.90
  -5  -6   8  335.67   46.20
   5   6   8  209.98   34.40
   5  -6  -8  329.17   37.50
   5  -6  -8  322.57   39.50
  -5  -6   8  341.57   47.00
  -6  -6  -8   13.70   28.00
   6   6  -8    0.20   23.20
   6  -6   8   22.20   15.00
  -6   6   8  -38.20   20.00
   6   6   8   30.70   28.00
  -6  -6   8   16.50   51.39
   6   6   8   12.50   28.10
   6  -6  -8    2.00   21.70
   6  -6  -8  -16.30   16.90
  -6  -6   8  -21.10   45.10
  -7   6   8  207.58   35.50
   7   6  -8  203.98   42.90
   7  -6   8  144.19   28.10
   7  -6   8  118.79   22.80
  -7  -6  -8   14.50   33.90
   7  -6  -8  154.28   33.00
   7   6   8  152.88   39.20
  -7  -6   8  153.58   44.60
   8  -6   8   22.10   19.20
   8  -6   8   49.30   21.00
   8   6  -8  -25.70   37.40
   8  -6  -8   37.00   29.70
  -8  -6   8   29.90   43.40
   8   6   8   61.69   40.80
   9  -6   8   34.50   23.80
   9   6  -8    4.10   49.30
  -9  -6   8   71.19   55.39
   9   6   8   45.30   46.20
   0  -7   8  552.64   33.40
   0  -7  -8  509.95   38.90
   0   7  -8  525.05   33.40
   0   7   8  498.05   39.30
   0  -7   8  512.65   35.70
   0   7   8  498.95   38.00
   0  -7  -8  551.64   39.60
  -1   7   8  381.66   37.30
  -1  -7  -8  342.07   32.40
   1  -7   8  373.06   23.20
   1   7  -8  386.76   31.50
  -1  -7  -8  395.06   34.60
  -1   7   8  343.87   35.20
   1  -7   8  383.36   25.60
   1   7   8  333.87   32.40
  -1  -7   8  358.86   31.40
  -1  -7   8  367.86   33.10
   1  -7  -8  331.47   31.70
   1  -7  -8  395.46   32.90
  -2   7   8   97.09   17.70
   2   7  -8  130.29   22.10
   2  -7   8  143.49   13.20
  -2  -7  -8  149.09   23.70
   2  -7  -8  145.49   20.60
  -2  -7   8  149.29   24.20
  -2  -7   8  136.39   25.20
   2   7   8   93.19   21.20
   2  -7  -8  130.39   20.30
  -3  -7  -8  876.71   59.59
  -3  -7  -8  871.81   60.89
   3   7  -8  775.22   57.99
  -3   7   8  878.01   55.59
  -3  -7   8  928.91   64.89
  -3  -7   8  877.81   65.99
   3  -7  -8  886.01   55.89
   3   7   8  886.21   60.59
   3  -7  -8  855.81   54.59
  -4   7   8  233.58   30.30
   4   7  -8  205.08   32.70
  -4  -7  -8  126.49   23.70
   4  -7  -8  161.58   23.60
  -4  -7   8  200.28   32.90
  -4  -7   8  257.57   40.30
   4  -7  -8  225.48   30.40
   4   7   8  285.97   47.40
  -5  -7  -8  471.65   53.79
   5   7  -8  442.46   51.69
   5  -7   8  503.35   31.40
   5  -7   8  436.46   28.90
  -5   7   8  464.25   44.80
  -5  -7   8  437.86   57.29
   5   7   8  401.26   49.80
   5  -7  -8  446.16   43.60
   5   7   8  633.84   87.39
   5  -7  -8  466.85   51.49
  -5  -7   8  482.25   59.19
   6  -7   8   38.20   14.10
   6   7  -8   68.49   29.50
  -6   7   8   45.10   22.90
  -6  -7  -8   60.49   33.60
   6  -7   8   57.59   14.80
   6   7   8   72.29   38.10
  -6  -7   8   81.39   36.40
   6   7   8   29.40   29.40
  -6  -7   8  116.69   42.10
   6  -7  -8    7.70   19.40
   7  -7   8   60.09   17.00
   7  -7   8   49.00   16.70
   7   7  -8   27.20   37.00
  -7  -7  -8   16.50   32.50
   7   7   8   74.29   37.30
   7  -7  -8   48.30   26.80
  -7  -7   8   30.90   39.10
   8  -7   8    0.00   17.50
   8  -7   8   34.80   18.70
   8   7  -8   33.70   39.00
   8  -7  -8   29.50   31.20
   8   7   8   15.50   39.30
  -8  -7   8  108.39   61.19
   0  -8   8  737.13   42.30
   0   8   8  710.43   47.80
   0  -8   8  703.63   45.80
   0   8  -8  717.03   40.10
   0  -8  -8  686.13   47.90
   0  -8  -8  704.63   48.40
  -1   8   8  123.39   19.50
   1   8  -8  134.59   18.70
  -1  -8  -8  146.99   24.70
   1  -8   8  131.19   17.50
   1  -8   8  126.09   14.20
   1  -8  -8  115.39   20.40
  -1  -8   8  150.18   21.50
   1  -8  -8  101.49   18.70
  -1  -8   8  128.99   22.70
   1   8   8  225.58   34.20
   1   8   8  134.19   21.10
  -2  -8  -8  155.68   30.40
  -2   8   8  193.88   24.80
  -2  -8  -8  226.98   39.40
   2   8  -8  162.98   24.10
   2  -8  -8  109.59   19.40
   2   8   8  242.58   36.60
  -2  -8   8  163.18   27.90
   2   8   8  149.19   24.80
   2  -8  -8  153.48   23.40
  -2  -8   8  160.08   26.30
  -3  -8  -8   93.49   30.50
  -3   8   8   58.49   18.20
  -3  -8  -8   51.39   22.90
   3   8   8   87.39   22.50
  -3  -8   8   67.29   24.70
  -3  -8   8   67.79   25.50
   3   8   8  112.99   32.30
   3  -8  -8   63.59   17.80
  -4  -8  -8    5.60   18.60
  -4   8   8   48.40   16.80
   4   8  -8   44.60   20.90
   4  -8  -8   16.30   17.20
  -4  -8   8   11.90   22.60
  -4  -8   8   40.60   28.20
   4  -8  -8   15.30   13.80
   4   8   8   32.10   22.90
   4   8   8   29.70   36.70
   5   8  -8   37.40   23.20
  -5  -8  -8   55.29   29.20
   5  -8  -8   61.29   20.00
  -5  -8   8   65.89   31.10
   5  -8  -8   52.49   23.30
   5   8   8   89.29   34.60
  -5  -8   8   17.40   33.20
   5   8   8   45.00   27.10
   6  -8   8  133.29   16.60
  -6  -8  -8  195.48   45.10
   6  -8   8  164.28   19.20
   6   8  -8  146.09   35.00
   6  -8  -8  194.08   32.80
   6   8   8  131.19   37.10
  -6  -8   8  234.38   52.79
  -6  -8   8  139.59   43.00
   6  -8  -8  126.99   27.40
   7  -8   8   40.90   14.20
   7   8  -8   76.69   34.40
   7  -8   8   21.80   13.50
  -7  -8  -8   82.39   42.70
   7  -8  -8   22.00   24.50
   7   8   8  -32.80   27.40
  -7  -8   8   38.70   41.00
   8  -8   8    2.50   16.00
   8   8  -8    2.10   41.30
   8  -8   8   20.20   16.50
   8  -8  -8  -26.80   26.30
  -8  -8   8   62.99   53.89
   8   8   8    7.50   43.50
   0  -9  -8  317.27   35.80
   0  -9   8  426.66   30.50
   0   9   8  449.86   36.70
   0  -9   8  391.96   33.60
   1   9  -8  931.41   55.09
  -1  -9  -8  953.50   61.39
   1  -9   8 1012.10   48.20
   1  -9   8  963.70   51.79
  -1  -9  -8  958.50   62.29
  -1   9   8  937.41   58.19
  -1  -9   8  931.91   58.59
  -1  -9   8  863.81   60.49
   1   9   8  926.11   59.79
   1  -9  -8  964.30   59.59
   1  -9  -8  919.41   58.49
  -2  -9  -8  362.06   40.30
   2   9  -8  354.76   36.10
  -2   9   8  397.96   35.60
  -2  -9  -8  451.05   45.30
  -2  -9   8  411.06   41.40
   2   9   8  359.26   37.70
   2  -9  -8  391.86   36.30
   2  -9  -8  370.16   36.20
  -2  -9   8  399.06   43.40
  -3  -9  -8  396.16   46.10
  -3   9   8  441.86   38.40
   3   9  -8  432.06   43.60
  -3  -9  -8  384.66   45.60
   3  -9  -8  517.85   41.20
   3  -9  -8  546.15   42.00
  -3  -9   8  507.05   52.39
   3   9   8  452.85   45.10
  -3  -9   8  355.46   49.90
   4   9  -8   29.80   22.00
  -4  -9  -8   17.00   19.80
   4  -9  -8   40.50   17.50
  -4  -9   8   32.00   28.00
   4   9   8   23.50   22.80
   4  -9  -8   29.30   16.40
  -4  -9   8  112.49   31.30
   5   9  -8   43.90   30.60
  -5   9   8   20.50   20.50
  -5  -9  -8   35.90   24.50
   5  -9  -8   25.00   21.70
  -5  -9   8   -4.80   26.90
   5   9   8   26.90   25.40
   5  -9  -8   33.40   18.00
  -5  -9   8   47.50   37.90
   6   9  -8  244.18   39.70
  -6  -9  -8  191.68   37.60
  -6   9   8  258.57   38.30
  -6  -9   8  434.46   59.09
   6  -9  -8  381.36   44.30
   6   9   8  227.98   42.20
   6  -9  -8  377.16   48.00
  -7  -9  -8  138.19   46.00
   7   9  -8  156.38   41.90
   7   9   8  107.29   46.50
   7  -9  -8  125.09   29.90
  -7  -9   8   78.09   52.99
   8  -9   8  -11.50   14.20
   8   9  -8   26.10   44.90
   8  -9   8  -31.80   22.90
  -8  -9   8  -31.10   44.30
   8   9   8   18.60   40.70
   8  -9  -8  -15.90   28.60
   0 -10  -8  118.49   22.70
   0 -10  -8   91.19   20.60
   0  10  -8  129.59   15.40
   0 -10   8  123.59   17.40
   0 -10   8   99.49   18.70
  -1 -10  -8   69.39   18.20
   1  10  -8  142.39   18.80
  -1 -10  -8   99.39   22.50
  -1  10   8   79.49   16.50
   1 -10   8  129.49   15.20
   1 -10   8  100.29   12.30
   1  10   8  126.99   22.40
   1 -10  -8   78.29   17.10
   1 -10  -8   98.49   21.00
  -1 -10   8  101.69   20.60
  -1 -10   8  120.89   23.40
   2  10  -8  249.28   31.20
  -2 -10  -8  295.07   40.40
  -2  10   8  194.08   25.30
  -2 -10  -8  158.38   26.90
  -2 -10   8  242.88   33.20
   2  10   8  149.09   25.50
  -2 -10   8  298.97   39.00
   2 -10  -8  198.88   30.70
   2 -10  -8  231.08   31.20
  -3 -10  -8   92.99   26.40
  -3 -10  -8   39.60   23.80
   3  10  -8   67.29   23.30
  -3 -10   8   88.39   28.50
   3 -10  -8   56.39   19.30
   3 -10  -8   70.29   20.00
  -3 -10   8   40.70   24.60
   3  10   8   84.49   23.50
  -4 -10  -8   78.59   29.70
   4  10  -8   93.09   25.90
  -4  10   8   78.69   22.10
   4 -10  -8   66.79   20.70
  -4 -10   8   75.59   31.50
   4 -10  -8   78.09   21.40
  -4 -10   8  110.29   37.00
   4  10   8   84.69   24.40
  -5 -10  -8   17.90   29.90
   5  10  -8   35.80   26.60
  -5  10   8   -7.10   20.70
   5 -10  -8   32.90   18.70
  -5 -10   8   53.49   33.40
   5 -10  -8   55.19   23.20
   5  10   8   14.80   28.20
  -5 -10   8   76.59   38.70
   6  10  -8  149.39   37.50
  -6 -10  -8  191.98   57.19
   6  10   8   95.19   38.30
   6 -10  -8  129.09   29.80
   7  10  -8  121.39   44.80
  -7 -10  -8  162.48   56.39
   7 -10  -8  156.98   33.00
   7  10   8  199.18   50.69
  -7 -10   8  234.18   56.29
   8  10   8   99.99   51.79
  -8 -10   8   46.60   48.60
   8 -10  -8    0.50   29.50
   0 -11   8  145.49   19.30
   0 -11  -8  113.09   21.30
   0 -11  -8  141.59   26.10
   0  11   8  111.89   21.30
   0 -11   8  120.59   19.60
   1 -11   8   53.89   10.90
  -1  11   8   55.89   18.20
   1  11  -8   55.29   14.60
  -1 -11  -8   61.29   20.60
  -1 -11  -8   81.59   22.80
   1 -11   8   82.99   12.40
   1 -11  -8   65.19   17.30
   1  11   8   56.99   19.20
  -1 -11   8   51.79   19.20
   1 -11  -8   70.19   19.20
  -1 -11   8   57.79   18.60
  -2 -11  -8  810.92   62.89
  -2 -11  -8  869.41   63.59
   2  11  -8  852.21   55.59
   2  11   8  750.42   58.99
  -2 -11   8  878.21   64.69
   2 -11  -8  892.51   59.29
  -2 -11   8  838.22   63.59
   2 -11  -8  874.11   57.99
  -3 -11  -8   96.59   30.20
  -3 -11  -8   42.40   21.90
   3  11  -8   -2.60   31.60
  -3  11   8   47.70   29.10
   3 -11  -8   58.19   19.50
  -3 -11   8   83.69   30.60
   3 -11  -8   46.20   20.70
   3  11   8   26.90   21.10
  -3 -11   8   67.39   26.90
  -4  11   8  145.79   26.20
  -4 -11  -8   74.09   24.80
   4 -11  -8   96.79   24.00
   4 -11  -8   95.29   25.40
  -4 -11   8  135.69   33.80
   4  11   8  108.29   25.10
  -4 -11   8  114.29   37.50
  -5 -11  -8  -10.10   29.10
   5  11  -8    0.80   25.50
  -5  11   8   13.90   40.30
   5 -11  -8    4.70   17.70
  -5 -11   8   44.80   34.70
   5  11   8  -40.70   22.90
   5 -11  -8    9.80   21.60
  -5 -11   8  -20.40   39.00
  -6 -11  -8  120.39   45.10
   6  11  -8   -1.00   33.80
  -6 -11   8   70.59   39.30
   6  11   8   95.49   38.20
   6 -11  -8  128.69   28.20
  -7 -11  -8   -1.10   46.60
   7  11   8   91.99   48.70
   7 -11  -8   32.00   24.90
  -7 -11   8  -20.70   39.60
   0  12   8   -1.50   14.40
   0 -12  -8    1.00   18.20
   0 -12  -8   30.80   18.40
   0 -12   8   -2.70   11.60
   0 -12   8   -4.30   11.40
  -1 -12  -8  312.67   41.50
   1 -12   8  310.77   24.00
   1 -12   8  360.26   24.30
   1  12  -8  367.26   30.00
  -1  12   8  361.36   36.90
  -1 -12  -8  359.56   43.50
   1  12   8  360.16   40.70
  -1 -12   8  391.36   38.80
  -1 -12   8  344.97   36.50
   1 -12  -8  313.97   37.00
   2  12  -8  233.58   32.70
  -2 -12   8  366.76   47.90
   2 -12  -8  274.07   34.00
   2  12   8  283.57   36.70
   2 -12  -8  316.67   35.20
  -2 -12   8  310.87   39.60
  -3  12   8   94.99   23.20
  -3 -12  -8   69.79   27.60
  -3 -12  -8   53.49   24.00
   3  12  -8   72.59   23.80
   3 -12  -8   97.29   24.80
   3  12   8   33.90   19.80
   3 -12  -8   76.59   20.90
  -3 -12   8   24.00   28.90
   4  12  -8   75.69   28.10
  -4 -12  -8    7.10   23.70
   4  12   8    8.60   22.10
   4 -12  -8    8.20   19.20
   4 -12  -8   42.00   19.50
  -4 -12   8   27.80   37.00
  -4 -12   8    7.10   27.10
  -5 -12  -8  118.19   39.80
   5  12  -8   -1.50   30.00
   5 -12  -8   76.29   24.20
  -5 -12   8  109.49   39.10
   5  12   8   67.29   30.20
   5 -12  -8   83.69   27.30
  -6 -12  -8   46.60   43.00
   6  12   8  100.49   40.70
  -6 -12   8   59.29   37.70
   6 -12  -8   74.59   26.80
  -7 -12  -8   -0.20   51.19
  -7 -12   8   48.10   42.80
   7  12   8    9.50   47.80
   7 -12  -8   58.79   33.60
   0 -13   8  205.48   27.60
   0 -13  -8  218.78   31.80
   0 -13  -8  227.38   30.40
   0  13   8  195.58   27.80
   0 -13   8  246.98   25.80
  -1 -13  -8  110.59   28.70
   1 -13   8  117.39   14.60
  -1 -13  -8  124.49   27.30
   1 -13   8  117.49   16.00
   1 -13  -8  131.19   26.90
   1 -13  -8  127.59   26.90
  -1 -13   8   94.59   22.90
  -2  13   8   21.90   18.80
  -2 -13  -8   51.29   28.00
   2  13  -8    0.20   16.20
  -2 -13   8    7.70   19.20
  -2 -13   8    8.40   21.90
   2  13   8   16.40   20.90
   2 -13  -8    1.10   15.70
   2 -13  -8   17.90   19.80
  -3  13   8   89.49   25.60
  -3 -13  -8  169.28   36.90
   3  13  -8  133.79   28.80
  -3 -13  -8   86.69   35.40
   3 -13  -8  116.49   24.70
  -3 -13   8  147.19   34.70
   3 -13  -8   89.69   23.70
   3  13   8   81.49   24.20
  -3 -13   8  125.99   30.30
  -4 -13  -8   86.89   57.79
   4  13  -8   34.80   27.20
  -4  13   8   33.40   37.70
  -4 -13   8   44.80   37.80
   4 -13  -8   18.40   19.10
  -4 -13   8   32.90   29.10
   4 -13  -8    7.20   22.30
   4  13   8  -23.40   20.60
  -5 -13  -8   17.20   34.20
   5 -13  -8   47.50   21.80
   5  13   8   89.59   29.60
  -5 -13   8   -7.70   29.30
  -6 -13  -8  -61.59   36.40
   6 -13  -8  -20.20   23.00
  -6 -13   8   -7.20   32.10
   6  13   8   44.90   33.20
   0 -14  -8  165.28   32.00
   0 -14   8  305.37   43.30
   0  14   8  213.18   30.20
   0 -14   8  296.67   27.30
   0 -14  -8  259.37   34.60
  -1 -14  -8   98.19   26.40
   1 -14   8   87.89   14.00
  -1 -14  -8   70.69   23.00
   1 -14   8   88.49   12.60
   1 -14  -8   81.29   25.20
  -1 -14   8  158.88   28.30
  -1 -14   8  107.89   22.10
   1  14   8  101.49   23.70
   2  14  -8   16.40   19.00
  -2 -14  -8  -19.80   27.40
  -2  14   8   10.80   20.30
   2  14   8   73.99   23.60
   2 -14  -8   33.30   23.10
   2 -14  -8   27.10   19.10
  -2 -14   8   38.70   21.80
  -2 -14   8   -8.70   23.00
  -3 -14  -8   51.39   29.70
  -3  14   8  -11.00   25.10
  -3 -14   8   79.99   32.50
   3 -14  -8   -5.50   21.50
   3 -14  -8   29.40   20.50
   3  14   8  -29.40   21.70
  -3 -14   8   38.20   25.00
  -4 -14  -8  126.99   42.10
   4  14   8  192.08   38.00
   4 -14  -8  193.88   31.00
  -4 -14   8  160.58   36.70
  -5 -14  -8  102.59   37.80
   5  14   8   67.69   39.60
  -5 -14   8  171.68   45.40
   5 -14  -8   50.99   23.90
  -6 -14  -8   10.90   49.30
   6  14   8   11.80   44.10
  -6 -14   8  -34.70   32.40
   6 -14  -8   76.49   28.50
   0 -15   8  202.88   25.10
   0  15   8  125.19   25.00
   0 -15  -8  174.78   36.40
   0 -15   8  209.38   25.00
   0 -15  -8  169.18   32.00
  -1 -15  -8   73.39   27.20
   1 -15   8   63.79   11.40
  -1  15   8   53.69   26.00
   1 -15   8   75.59   13.20
  -1 -15   8   86.59   20.60
   1 -15  -8   84.39   24.20
  -1 -15   8   63.59   24.10
   1 -15  -8   20.80   25.10
   1  15   8   82.39   25.00
  -2 -15  -8  124.79   30.10
   2 -15  -8   87.59   23.30
  -2 -15   8  192.38   35.90
  -2 -15   8  128.99   26.80
   2  15   8  141.79   30.80
  -3 -15  -8    8.40   25.30
   3 -15  -8  -12.50   19.20
   3  15   8   51.39   29.30
  -3 -15   8   42.40   25.00
  -4 -15  -8  268.67   49.60
  -4 -15   8  334.97   49.00
   4  15   8  202.88   44.70
   4 -15  -8  264.57   36.70
  -5 -15  -8  -68.09   37.10
   5  15   8   -5.00   33.60
  -5 -15   8   30.60   33.90
   0 -16   8  100.19   17.70
   0 -16   8   49.40   18.10
   0 -16  -8   23.50   22.00
  -1 -16  -8   24.90   24.30
   1 -16   8   16.70   11.20
   1 -16  -8   19.80   19.80
  -1 -16   8   33.10   16.70
  -1 -16   8    8.40   21.50
  -2 -16  -8    9.50   23.80
   2 -16  -8   16.30   20.20
  -2 -16   8   23.80   28.80
  -2 -16   8   12.30   19.20
   3 -16  -8    6.40   20.30
  -3 -16   8   26.60   23.60
  -4 -16  -8   -8.40   35.80
  -4 -16   8   63.79   30.90
   4 -16  -8   24.50   24.90
  -5 -16  -8   -4.50   40.20
   0 -17   8   25.20   18.00
   0 -17   8   36.80   15.50
   0 -17  -8   28.90   24.80
  -1 -17  -8   66.19   27.20
   1 -17  -8    7.60   22.40
  -1 -17   8   68.59   26.20
  -1 -17   8   44.50   19.40
  -2 -17  -8   -1.60   29.00
  -2 -17   8    2.40   19.00
   2 -17  -8   14.20   22.10
  -3 -17   8  247.28   59.49
  -4 -17  -8   27.80   38.40
   4 -17  -8   33.90   25.70
  -4 -17   8  -16.20   27.10
   0 -18   8   17.80   17.50
   0 -18   8   15.70   18.90
   0 -18  -8   30.90   25.90
  -1 -18  -8   27.10   27.40
   1 -18  -8  -24.90   22.60
  -1 -18   8   10.50   26.00
  -1 -18   8   18.70   18.30
  -2 -18  -8  107.59   35.20
   2 -18  -8   29.30   26.20
  -2 -18   8   40.30   22.20
   0   0   9    8.60    8.30
   0   0   9   -4.60    7.80
   0   0  -9   -8.20    7.30
   0   0  -9   10.80    8.80
  -1   0   9  309.37   25.80
  -1   0   9  282.37   26.70
   1   0   9  307.27   24.70
  -1   0  -9  308.87   24.40
   1   0  -9  279.57   25.40
   1   0  -9  283.67   25.30
   2   0  -9  704.73   44.80
  -2   0   9  724.63   45.10
   2   0   9  742.33   43.40
   2   0   9  670.43   41.80
  -2   0   9  719.73   45.40
   2   0  -9  634.54   48.00
  -2   0  -9  668.43   40.90
  -3   0   9  293.27   30.90
  -3   0   9  248.58   30.20
   3   0   9  271.77   26.30
  -3   0  -9  274.67   25.40
   3   0   9  250.57   26.80
   3   0  -9  315.07   32.00
   3   0  -9  266.37   30.10
   4   0  -9  668.73   50.09
  -4   0   9  613.04   49.80
  -4   0   9  870.61   61.99
   4   0   9  680.83   47.40
   4   0   9  638.84   45.90
  -4   0  -9  625.24   44.90
   4   0  -9  700.83   51.99
   5   0   9  139.99   25.70
   5   0  -9  204.18   31.30
  -5   0  -9  136.19   22.60
   5   0  -9  232.48   42.40
  -5   0   9  158.88   29.90
   5   0   9  178.28   27.00
   6   0  -9  117.19   35.20
   6   0   9  195.58   31.20
  -6   0  -9  122.09   26.20
  -6   0   9  254.67   46.90
   6   0   9  163.48   32.00
   6   0  -9  196.28   34.30
   7   0   9   32.50   23.50
   7   0   9  -15.90   21.80
  -7   0  -9   36.50   26.00
  -7   0   9  -11.90   29.60
   7   0  -9   25.80   25.70
  -8   0   9  221.28   52.19
   8   0   9  173.78   38.60
   8   0  -9  216.48   45.60
   9   0   9   36.50   38.00
   9   0  -9   19.30   39.70
   0  -1   9 1407.26   72.49
   0  -1  -9 1409.26   72.79
   0   1  -9 1385.96   71.49
   0  -1   9 1407.86   72.19
   0   1   9 1711.53   85.99
   0   1   9 1406.96   73.69
   0  -1  -9 1359.66   73.29
  -1   1   9  439.06   31.60
   1  -1   9  428.46   29.30
   1  -1   9  432.26   29.10
  -1   1   9  416.36   31.80
   1   1  -9  452.75   30.80
  -1  -1  -9  421.06   30.50
  -1  -1  -9  447.86   30.40
   1   1  -9  407.66   30.80
   1   1   9  471.75   31.70
   1  -1  -9  440.26   31.40
  -1  -1   9  440.36   32.00
  -1   1  -9  416.26   28.60
  -1  -1   9  445.96   31.90
   1  -1  -9  401.36   34.70
  -1   1  -9  434.46   28.70
   1   1   9  442.76   31.40
   2  -1   9  743.53   42.10
   2   1  -9  743.93   46.00
   2  -1   9  676.93   41.90
   2   1  -9  694.33   45.20
   2  -1  -9  683.93   44.60
  -2  -1   9  684.93   45.50
  -2  -1   9  675.93   44.70
   2   1   9  718.23   44.40
  -2   1  -9  706.93   40.30
   2  -1  -9  713.43   45.70
   2   1   9  744.13   44.80
  -3  -1  -9   40.60   14.20
   3   1  -9   23.00   14.40
   3  -1   9    5.20    9.70
   3   1  -9   18.60   13.80
  -3   1   9   26.10   14.80
   3  -1   9   20.00   11.90
  -3   1   9   25.70   15.10
   3  -1  -9   29.90   12.80
   3  -1  -9    1.80   12.90
  -3  -1   9   30.10   13.00
  -3   1  -9   16.40   10.00
   3   1   9   30.30   13.20
   3   1   9   21.80   12.40
  -3  -1   9   -3.20   17.10
   4   1  -9  829.82   58.19
   4   1  -9  890.11   61.69
  -4   1   9  837.02   58.89
   4  -1   9  861.21   53.29
   4  -1   9  893.11   54.59
  -4  -1  -9  898.51   55.09
   4  -1  -9  791.32   67.59
   4   1   9  873.41   57.19
  -4  -1   9  823.42   59.99
   4  -1  -9  840.92   57.69
  -4  -1   9  884.91   60.89
  -4   1  -9  890.51   50.99
   4   1   9  903.01   56.99
   5   1  -9  537.15   64.09
  -5  -1  -9  563.84   46.10
   5  -1   9  502.65   44.80
   5  -1   9  518.45   43.50
   5   1  -9  530.95   49.50
  -5   1   9  524.55   49.30
   5   1   9  538.95   47.00
  -5   1  -9  578.84   42.00
   5  -1  -9  605.94   55.79
   5   1   9  598.44   49.10
   5  -1  -9  571.54   49.20
  -5  -1   9  589.34   52.49
  -6   1   9  230.08   38.40
   6   1  -9  274.67   38.20
   6  -1   9  351.96   41.20
   6  -1   9  317.67   38.10
  -6  -1  -9  332.27   42.30
  -6   1  -9  297.07   37.30
  -6  -1   9  326.47   44.50
   6  -1  -9  252.97   36.50
   6   1   9  267.57   37.10
   6   1   9  350.86   42.80
   6  -1  -9  247.58   39.00
   7  -1   9   34.90   21.70
  -7  -1  -9   51.29   29.70
   7  -1   9   31.90   40.00
  -7   1   9   56.29   30.90
   7   1  -9   23.60   26.60
   7   1   9   34.60   25.60
   7   1   9   13.00   27.90
  -7  -1   9   47.40   31.20
  -7   1  -9   62.99   24.80
   7  -1  -9   37.80   27.10
   7  -1  -9   52.49   36.30
  -8   1   9  150.88   48.30
   8  -1   9  148.29   34.70
   8   1  -9  183.78   42.40
   8  -1  -9  101.59   46.50
   8   1   9  185.08   36.80
  -8  -1   9  198.28   51.79
   9  -1   9   27.20   34.20
   9   1  -9   57.49   42.90
   9   1   9  134.99   63.69
   9  -1  -9   56.89   40.70
   0   2  -9  513.75   32.70
   0   2   9  498.35   35.00
   0   2   9  513.75   35.00
   0   2  -9  524.75   32.40
   0  -2  -9  534.25   35.40
   0  -2   9  573.34   33.90
   0  -2  -9  484.45   38.70
   0  -2   9  529.95   33.30
   1   2  -9  362.86   27.80
   1  -2   9  333.47   24.80
  -1  -2  -9  300.27   27.20
  -1  -2  -9  354.96   27.60
   1   2  -9  322.17   27.20
  -1   2   9  337.67   28.80
   1  -2   9  358.26   25.20
  -1  -2   9  344.27   27.50
   1   2   9  351.96   28.10
   1  -2  -9  350.76   28.80
  -1  -2   9  341.67   27.70
  -1   2  -9  344.07   24.40
   1  -2  -9  329.07   27.80
  -2  -2  -9  694.43   47.40
   2   2  -9  707.73   43.40
  -2  -2  -9  636.74   41.10
   2   2  -9  698.93   44.10
   2  -2   9  621.44   41.20
   2  -2   9  685.33   39.10
   2  -2  -9  618.54   41.90
   2   2   9  612.84   42.10
  -2  -2   9  630.84   43.20
   2   2   9  590.64   41.80
  -2  -2   9  610.24   43.30
   2  -2  -9  642.84   42.50
  -2   2  -9  614.64   36.30
   3   2  -9  237.18   28.60
   3  -2   9  237.78   23.00
   3  -2   9  238.28   24.40
  -3   2   9  245.38   31.50
   3   2  -9  213.68   29.50
  -3  -2   9  299.17   32.40
   3  -2  -9  371.76   41.60
  -3   2  -9  288.17   21.90
  -3  -2   9  278.77   37.50
   3  -2  -9  222.58   27.80
   3   2   9  225.48   28.20
  -4   2   9    9.70   15.00
   4   2  -9   29.00   17.70
   4  -2   9   11.70   12.80
   4  -2   9   41.20   13.40
   4  -2  -9   26.50   16.20
  -4  -2   9   37.40   30.00
   4   2   9   14.00   15.50
  -4   2  -9   34.50   11.70
   4  -2  -9   38.70   18.20
  -4  -2   9   20.30   17.60
   4   2   9   20.70   15.60
   5   2  -9  536.45   51.69
   5  -2   9  548.45   44.40
  -5   2   9  541.45   50.09
   5  -2   9  583.64   43.10
   5  -2  -9  567.04   48.80
  -5  -2   9  657.83   64.59
   5   2   9  530.45   50.09
   5   2   9  545.85   48.40
  -5  -2   9  579.04   54.29
   5  -2  -9  551.94   52.59
  -6   2   9   51.49   26.40
   6  -2   9   69.29   22.20
  -6  -2  -9  104.49   28.50
   6  -2   9  101.39   22.80
   6  -2  -9   90.79   26.60
   6   2   9   85.29   29.70
  -6  -2   9   73.39   30.40
  -6   2  -9   37.80   18.30
   6   2   9  109.29   25.90
  -7   2   9   80.09   35.40
   7   2  -9   70.89   34.90
   7  -2   9   60.39   24.90
  -7  -2  -9   88.49   31.10
   7  -2   9   52.29   23.20
   7   2   9   91.69   31.20
   7   2   9  100.99   29.70
   7  -2  -9   13.90   32.80
   7  -2  -9  148.19   33.80
  -8   2   9   63.79   43.10
   8  -2   9  102.09   31.70
   8   2  -9   55.19   37.90
   8  -2   9   65.79   27.80
   8  -2  -9   46.90   31.40
  -8  -2   9   72.09   44.20
   8   2   9   80.79   36.10
   9  -2   9   40.60   28.80
   9   2  -9   38.10   42.50
   9   2   9   70.99   51.19
   9  -2  -9    3.00   38.40
   0   3   9    9.30   12.60
   0  -3   9    0.30    7.40
   0   3  -9   -5.30    6.90
   0  -3   9   12.60    8.60
   0   3   9    6.80   11.50
   0  -3  -9    7.80    8.70
   0  -3  -9    8.10    8.00
   1  -3   9  768.42   41.80
   1  -3   9  796.62   41.80
  -1  -3  -9  749.62   45.70
  -1   3   9  749.62   46.10
   1   3   9  705.93   45.50
  -1   3  -9  744.53   40.70
  -1  -3   9  740.33   45.10
   1  -3  -9  881.71   51.59
  -1  -3   9  693.33   44.50
   1  -3  -9  692.23   45.20
   1   3   9  697.33   46.40
   2  -3   9  480.35   32.60
  -2   3   9  678.83   45.20
  -2   3   9  483.75   37.70
  -2  -3  -9  501.65   37.20
  -2  -3  -9  461.25   36.60
   2   3  -9  529.85   38.30
   2  -3   9  473.25   34.60
  -2  -3   9  545.15   39.30
   2  -3  -9  582.64   39.10
  -2   3  -9  568.14   31.10
  -2  -3   9  523.65   38.80
   2   3   9  533.25   39.20
   2   3   9  539.15   38.90
   3  -3   9   85.19   13.80
  -3   3   9   65.99   15.30
   3  -3   9  104.79   15.60
  -3  -3  -9   77.69   16.40
   3   3  -9   75.49   18.50
  -3   3   9  102.49   19.30
   3  -3  -9   78.99   18.30
  -3  -3   9  126.39   22.30
  -3   3  -9  105.29   14.20
  -3  -3   9   91.79   20.20
   3   3   9   94.29   22.40
   3  -3  -9  102.49   26.20
  -4   3   9   26.10   15.60
   4  -3   9   65.79   15.40
   4   3  -9   44.20   19.80
   4  -3   9   20.30   11.90
  -4  -3  -9   34.40   16.50
   4  -3  -9   37.60   17.40
   4  -3  -9   49.00   19.10
  -4   3  -9   33.90   10.20
  -4  -3   9   48.30   20.40
   4   3   9   31.10   16.70
  -4  -3   9   91.49   31.20
   4   3   9   28.90   20.80
  -5  -3  -9  936.81   64.79
  -5   3   9  931.91   65.79
   5  -3   9  923.01   57.39
   5   3  -9  978.20   69.59
   5  -3   9  970.30   58.69
   5   3   9  834.42   73.99
   5  -3  -9  910.81   64.49
  -5   3  -9  941.41   66.29
   5   3   9  923.31   66.69
   5  -3  -9  879.71   67.69
  -5  -3   9  865.11   78.69
  -5  -3   9 1010.70   74.09
  -6  -3  -9  757.22   60.69
  -6   3   9  672.43   61.89
   6  -3   9  688.93   50.99
   6   3  -9  758.92   65.69
   6  -3   9  662.03   53.19
   6   3   9  708.03   74.09
  -6   3  -9  705.23   47.30
  -6  -3   9  630.84   66.99
   6  -3  -9  699.63   58.69
   6   3   9  726.13   62.69
   6  -3  -9  708.93   65.29
  -7   3   9   62.29   32.80
   7  -3   9   59.99   21.00
   7   3  -9   29.10   27.10
   7  -3   9   74.59   24.60
   7  -3  -9   27.40   31.30
   7  -3  -9   59.79   28.50
  -7   3  -9   42.20   29.70
  -7  -3   9   49.50   33.40
   7   3   9   43.60   27.60
  -8   3   9  -36.90   37.30
   8  -3   9   22.60   26.80
   8   3  -9  -29.00   33.70
   8  -3   9   27.70   21.80
  -8  -3   9    5.40   40.10
   8   3   9   -5.50   29.40
   8  -3  -9   24.80   31.40
   9  -3   9   60.19   28.20
   9   3  -9   62.19   46.40
   9   3   9   38.10   41.80
  -9  -3   9   98.39   63.99
   9  -3  -9   47.70   38.00
   0   4   9  108.59   16.50
   0  -4  -9  155.28   21.20
   0   4   9  169.38   22.00
   0  -4   9  148.49   18.00
   0   4  -9  170.98   18.50
   0  -4   9  177.98   18.70
   0  -4  -9  268.77   33.80
  -1   4   9  250.37   26.00
   1   4  -9  258.17   25.00
   1  -4   9  232.68   25.10
  -1  -4  -9  247.38   27.50
  -1  -4  -9  344.77   33.30
   1  -4   9  258.37   23.80
   1  -4  -9  284.07   27.70
   1  -4  -9  346.17   32.80
   1   4   9  287.27   28.40
  -1   4  -9  241.48   20.30
  -1  -4   9  266.87   25.90
   1   4   9  253.67   26.40
  -1  -4   9  289.27   25.60
   2   4  -9  127.29   20.20
   2  -4   9   98.29   13.90
  -2   4   9  125.59   20.60
   2  -4   9  120.79   14.80
  -2   4   9  112.59   20.70
   2   4   9  148.79   26.80
  -2   4  -9  124.89   13.60
   2  -4  -9  116.79   18.80
  -2  -4   9  107.99   20.30
  -2  -4   9  124.89   21.60
   2   4   9   92.39   16.80
   2  -4  -9   78.99   14.40
  -3   4   9   38.00   17.30
   3   4  -9   20.30   15.50
   3  -4   9   36.00   11.00
   3  -4   9   21.50    9.10
  -3  -4  -9   18.10   14.10
  -3   4   9    7.10   13.00
   3   4   9   36.70   16.30
   3   4   9   57.69   17.80
   3  -4  -9   14.40   13.90
  -3   4  -9   36.40    7.70
  -3  -4   9   15.50   14.40
   3  -4  -9   24.50   12.70
  -4  -4  -9  632.34   50.79
   4  -4   9  650.63   42.00
   4  -4   9  670.63   40.40
   4   4  -9  621.14   53.19
  -4   4   9  711.63   50.29
   4  -4  -9  642.54   50.89
   4   4   9  698.73   52.99
   4   4   9  575.44   52.19
  -4  -4   9  710.73   65.39
  -4  -4   9  876.01   72.09
  -4   4  -9  653.63   36.00
   4  -4  -9  652.53   55.69
   5  -4   9   -6.20   10.80
   5   4  -9  -12.40   19.20
  -5  -4  -9   22.70   20.20
   5  -4   9    3.60   13.40
  -5   4   9    4.70   16.30
   5  -4  -9   31.80   21.10
  -5  -4   9  -25.20   29.60
  -5   4  -9    4.90   10.30
  -5  -4   9   -7.60   26.00
   5   4   9   -4.40   22.20
   5   4   9   23.20   21.40
   5  -4  -9   23.90   19.10
  -6   4   9   25.80   24.90
   6  -4   9   34.70   17.50
  -6  -4  -9   72.29   26.90
   6   4  -9    8.80   23.70
   6   4   9   41.70   24.70
   6   4   9   16.60   27.80
   6  -4  -9   42.40   20.60
  -6  -4   9   25.10   27.40
   6  -4  -9   97.69   30.50
   7  -4   9   17.20   19.70
  -7  -4  -9    1.80   32.40
   7   4  -9   54.49   31.90
   7  -4   9   25.60   18.40
  -7   4   9   18.30   29.40
   7   4   9   45.20   29.50
  -7  -4   9   24.20   33.50
   7  -4  -9   48.00   42.00
   7  -4  -9   24.10   24.40
   7   4   9   34.70   37.90
   8   4  -9  160.48   42.40
   8  -4   9   82.39   27.30
   8  -4   9  105.19   26.60
   8  -4  -9  104.69   36.50
   8   4   9  113.89   40.90
  -8  -4   9  145.29   50.89
   9   4  -9  -33.60   37.90
   9  -4   9    7.00   22.10
   9  -4  -9  -10.90   34.60
  -9  -4   9   52.39   58.09
   9   4   9   34.40   44.10
   0   5  -9  124.19   15.40
   0  -5   9  108.49   14.80
   0  -5  -9   76.19   14.60
   0   5   9  142.59   24.40
   0  -5  -9  140.69   25.10
   0   5   9  103.89   25.10
   0  -5   9   90.79   15.30
   1  -5   9  489.35   28.60
   1  -5   9  496.85   29.40
  -1  -5  -9  447.86   35.30
  -1   5   9  484.65   35.50
   1   5  -9  515.15   35.00
  -1  -5   9  428.66   32.70
   1  -5  -9  437.36   35.00
  -1  -5   9  405.06   33.70
   1   5   9  384.76   35.30
   1   5   9  394.76   35.00
  -1   5  -9  430.36   27.80
   1  -5  -9  399.06   34.00
   2  -5   9  335.67   22.90
  -2   5   9  337.27   31.40
  -2  -5  -9  319.77   31.90
   2  -5   9  341.37   23.30
  -2   5   9  290.47   29.40
  -2  -5  -9  327.57   31.50
  -2   5  -9  312.67   28.60
   2  -5  -9  346.77   31.70
   2  -5  -9  421.26   39.20
  -2  -5   9  353.56   33.10
  -2  -5   9  323.27   34.10
   2   5   9  312.37   32.00
  -3  -5  -9  737.33   53.99
   3  -5   9  738.73   41.80
   3  -5   9  777.42   43.00
   3   5  -9  822.42   56.29
   3   5   9  849.72   56.09
   3  -5  -9  831.72   52.99
   3   5   9  874.71   55.79
   3  -5  -9  778.82   51.89
  -3  -5   9  759.82   65.39
  -3  -5   9  763.12   57.19
   4   5  -9  191.28   29.80
  -4  -5  -9  183.98   30.70
  -4   5   9  141.39   22.20
   4  -5   9  177.38   18.90
   4  -5   9  166.98   22.00
   4  -5  -9  194.08   27.70
   4   5   9  136.69   25.30
   4   5   9  194.08   30.00
   4  -5  -9  159.88   26.30
  -4  -5   9  159.28   30.90
  -4  -5   9  144.29   30.10
   5   5  -9  440.46   52.39
   5  -5   9  417.46   36.40
  -5   5   9  489.25   48.50
  -5  -5  -9  403.16   49.30
   5  -5   9  442.46   34.10
   5   5   9  596.84   57.79
   5  -5  -9  575.84   48.10
  -5  -5   9  500.85   57.29
   5  -5  -9  534.55   49.20
   5   5   9  570.24   53.49
   6  -5   9  242.78   29.90
   6  -5   9  255.17   32.40
   6   5  -9  302.37   41.30
  -6  -5   9  346.37   50.99
   6   5   9  288.47   44.10
   6  -5  -9  274.27   39.60
   6   5   9  196.18   36.90
   6  -5  -9  231.98   33.10
   7   5  -9  100.99   36.40
  -7  -5  -9  124.69   47.70
   7  -5   9   64.09   20.70
   7  -5   9   99.49   23.80
  -7   5   9  106.19   43.00
  -7  -5   9  103.89   41.50
   7   5   9   93.09   31.90
   7  -5  -9  131.69   32.60
   8  -5   9   35.40   21.10
   8   5  -9   44.30   37.60
   8  -5   9   68.89   30.70
   8  -5  -9   59.09   32.00
   8   5   9   10.10   33.80
  -8  -5   9   69.39   47.60
   0   6  -9   99.39   14.80
   0  -6   9  107.49   16.30
   0  -6   9   93.09   14.10
   0  -6  -9   84.29   16.90
   0  -6  -9   76.29   16.10
   0   6   9   62.09   14.30
  -1   6   9  261.27   31.90
   1  -6   9  190.98   17.50
  -1  -6  -9  225.68   26.60
   1   6  -9  180.88   22.50
   1  -6   9  216.88   19.40
  -1  -6  -9  209.68   28.20
   1  -6  -9  206.88   25.90
   1   6   9  316.27   38.70
   1  -6  -9  120.89   19.40
  -1   6  -9  169.78   17.40
  -1  -6   9  154.18   20.10
   1   6   9  195.48   26.00
  -1  -6   9  177.68   23.50
   2  -6   9  229.08   18.20
   2  -6   9  236.48   18.30
  -2  -6  -9  220.58   29.40
  -2  -6  -9  209.78   26.90
  -2   6   9  205.88   27.00
   2   6  -9  249.68   29.10
  -2  -6   9  200.28   25.80
  -2  -6   9  263.47   31.40
   2   6   9  266.17   30.40
   2  -6  -9  231.28   28.10
   2   6   9  244.28   31.30
   2  -6  -9  206.48   26.80
  -3   6   9  382.96   35.10
   3  -6   9  343.17   23.70
   3  -6   9  326.97   22.20
  -3  -6  -9  444.16   46.90
   3   6  -9  316.97   38.10
   3  -6  -9  337.17   34.90
  -3  -6   9  356.16   40.40
   3   6   9  331.27   37.00
   3   6   9  300.57   39.50
  -3  -6   9  326.27   39.40
   3  -6  -9  319.37   32.90
   4  -6   9  504.25   29.70
   4   6  -9  516.95   48.90
  -4  -6  -9  481.95   48.00
   4  -6   9  464.45   31.90
  -4   6   9  476.05   49.60
   4   6   9  485.45   47.00
   4  -6  -9  460.35   44.90
  -4  -6   9  583.84   55.49
   4  -6  -9  477.75   41.70
  -4  -6   9  456.55   53.09
   4   6   9  444.26   47.50
  -5  -6  -9  206.28   33.40
   5  -6   9  216.18   21.60
   5  -6   9  204.68   25.00
   5   6  -9  215.58   36.90
  -5   6   9  223.68   31.90
   5   6   9  208.48   36.30
  -5  -6   9  227.98   41.30
  -5  -6   9  152.68   37.30
   5   6   9  197.38   37.80
   5  -6  -9  197.98   30.90
   5  -6  -9  207.68   31.90
  -6   6   9   56.99   25.60
   6   6  -9  125.09   34.00
  -6  -6  -9   75.89   29.80
   6  -6   9   95.89   17.30
   6   6   9   75.59   32.20
   6  -6  -9   49.20   26.70
   6   6   9   22.00   29.90
   6  -6  -9   72.79   24.80
  -6  -6   9   16.30   29.30
   7  -6   9  172.18   25.70
  -7   6   9   83.29   35.90
   7   6  -9  126.09   42.20
  -7  -6  -9  183.88   48.70
   7  -6   9  130.59   22.90
  -7  -6   9  147.49   46.50
   7  -6  -9  137.89   31.80
   7   6   9  136.49   36.60
   8   6  -9   34.40   41.20
   8  -6   9  -15.20   20.40
   8  -6   9   -4.00   18.30
   8   6   9   32.60   34.80
  -8  -6   9   70.09   43.10
   8  -6  -9   38.80   30.90
   0   7   9   24.30   18.00
   0   7   9   28.40   16.50
   0  -7  -9   20.40   14.20
   0   7  -9   44.20   12.20
   0  -7   9   40.60   12.80
   0  -7   9   32.90   10.70
   0  -7  -9   39.30   15.10
  -1  -7  -9  648.24   44.70
   1   7  -9  579.64   42.10
   1  -7   9  624.64   37.00
  -1  -7  -9  593.64   45.40
  -1   7   9  622.14   44.60
   1  -7   9  643.04   35.00
   1   7   9  667.03   46.90
   1  -7  -9  619.44   44.30
  -1  -7   9  565.74   41.90
  -1   7  -9  598.04   33.40
   1  -7  -9  601.34   44.10
   1   7   9  743.93   52.99
  -1  -7   9  637.44   45.00
  -2   7   9  306.67   30.90
  -2  -7  -9  393.56   46.40
   2  -7   9  249.97   19.50
   2  -7   9  316.17   21.10
   2   7  -9  287.47   33.10
   2  -7  -9  266.17   31.10
  -2  -7   9  319.37   34.30
  -2  -7   9  296.77   36.00
   2   7   9  346.87   35.70
   2   7   9  341.67   39.10
  -3  -7  -9   50.79   18.00
   3  -7   9   45.50    8.60
  -3   7   9   29.50   16.60
   3   7  -9   10.90   18.50
  -3  -7   9   47.10   22.10
   3   7   9   99.49   23.40
   3  -7  -9   19.10   14.60
   3  -7  -9   35.60   15.50
  -3  -7   9   64.89   23.30
   4  -7   9   62.29    9.20
  -4   7   9   17.20   15.60
   4   7  -9   68.79   25.90
  -4  -7  -9   35.40   20.40
   4   7   9   38.00   20.60
  -4  -7   9   56.59   27.00
   4  -7  -9   58.59   20.40
  -4  -7   9   35.50   26.60
   4  -7  -9   70.69   22.30
   5  -7   9  287.97   22.30
   5  -7   9  307.77   25.30
  -5   7   9  262.37   34.30
   5   7  -9  240.98   36.20
  -5  -7  -9  253.97   38.80
   5   7   9  299.37   53.19
  -5  -7   9  225.68   40.20
   5   7   9  530.55   69.79
   5  -7  -9  303.57   40.50
  -5  -7   9  219.28   40.10
   5  -7  -9  307.87   38.00
   6  -7   9   91.19   17.40
  -6  -7  -9  140.89   37.70
  -6   7   9   63.49   24.10
   6   7  -9   38.10   30.10
   6  -7   9   86.39   15.90
   6   7   9  151.08   39.90
   6  -7  -9   70.79   28.00
  -6  -7   9   88.89   50.99
   6   7   9  159.68   38.10
   6  -7  -9   88.59   27.10
  -6  -7   9  106.09   43.40
   7  -7   9   39.00   17.00
   7   7  -9   47.00   32.60
  -7  -7  -9   29.10   35.50
   7  -7   9   64.69   17.80
   7  -7  -9   38.20   24.00
   7   7   9   31.00   35.60
  -7  -7   9   32.60   37.50
   8  -7   9   16.20   18.40
   8   7  -9   29.60   42.30
   8  -7   9  -14.40   17.80
   8  -7  -9   43.70   32.60
  -8  -7   9   72.09   47.60
   8   7   9   -2.50   34.30
   0  -8   9  789.52   49.50
   0  -8  -9  762.12   52.69
   0  -8   9  724.13   45.00
   0   8  -9  787.72   44.60
   0   8   9  838.72   53.19
   0  -8  -9  846.82   53.89
  -1   8   9  226.68   29.20
   1  -8   9  234.28   19.40
  -1  -8  -9  278.87   40.30
  -1  -8  -9  346.57   36.20
   1   8  -9  221.38   27.30
   1  -8   9  218.18   22.10
   1   8   9  227.58   30.20
   1   8   9  229.98   34.20
   1  -8  -9  220.98   30.00
  -1  -8   9  253.57   31.10
  -1  -8   9  210.78   37.70
  -2   8   9  187.48   30.80
  -2  -8  -9  212.98   29.40
   2  -8   9  200.18   15.20
  -2  -8   9  187.18   27.70
   2  -8  -9  197.38   25.90
  -2  -8   9  225.18   31.50
   2   8   9  201.28   28.30
   2   8   9  138.89   22.50
   2  -8  -9  247.58   29.90
  -3   8   9  474.55   41.10
  -3  -8  -9  507.55   47.20
  -3  -8   9  403.06   49.40
   3   8   9  469.15   48.60
   3   8   9  506.35   46.00
   3  -8  -9  450.55   39.90
   3  -8  -9  457.85   41.30
  -3  -8   9  433.56   49.20
  -4  -8  -9  591.34   56.59
  -4   8   9  588.54   49.00
   4   8  -9  599.04   55.79
   4   8   9  565.34   54.49
  -4  -8   9  637.24   62.99
  -4  -8   9  599.84   63.19
   4   8   9  611.94   59.39
   4  -8  -9  639.14   50.59
   4  -8  -9  653.73   48.70
  -5  -8  -9   85.69   28.70
   5   8  -9  129.49   30.20
  -5   8   9   82.79   22.80
   5  -8  -9   99.59   23.40
  -5  -8   9   83.29   34.90
   5   8   9   63.89   26.10
   5  -8  -9  109.39   25.50
  -5  -8   9   45.20   38.30
   5   8   9   20.90   29.50
   6  -8   9   88.09   13.40
   6  -8   9   69.19   12.10
   6   8  -9   32.80   29.10
  -6  -8  -9   15.90   34.40
  -6   8   9   48.20   26.10
   6  -8  -9   57.59   24.60
   6   8   9   19.70   28.20
  -6  -8   9   50.19   36.70
   6  -8  -9   39.20   25.80
  -6  -8   9   69.99   43.90
  -7  -8  -9  -24.10   31.00
   7  -8   9   20.10   14.20
   7   8  -9   53.09   36.10
   7  -8   9   38.90   14.00
   7   8   9   29.60   42.70
   7  -8  -9   59.69   27.30
  -7  -8   9   55.49   42.10
   8  -8   9  135.99   25.70
   8  -8   9  151.78   21.60
   8   8  -9  205.48   53.49
   8  -8  -9  105.59   35.20
   8   8   9  101.09   47.40
  -8  -8   9  163.58   58.89
   0   9   9  372.66   36.00
   0   9  -9  397.86   27.40
   0  -9   9  349.87   33.50
   0  -9  -9  314.07   36.20
   0  -9   9  348.27   28.90
   0  -9  -9  432.56   38.80
  -1   9   9  276.97   32.00
   1  -9   9  274.67   24.70
   1  -9   9  249.68   19.60
  -1  -9  -9  236.38   31.10
   1   9  -9  252.47   28.10
  -1  -9  -9  277.07   34.60
  -1  -9   9  209.08   28.80
   1  -9  -9  237.78   30.10
   1   9   9  190.78   27.00
   1  -9  -9  239.18   32.80
  -1  -9   9  199.88   27.50
   2   9  -9   14.30   16.20
  -2   9   9   14.60   13.40
  -2  -9  -9   -0.40   18.20
  -2  -9   9   -6.80   17.60
   2  -9  -9   -3.20   15.00
  -2  -9   9   12.90   17.00
   2   9   9   17.40   15.80
   2  -9  -9  -18.40   12.70
   3   9  -9  196.38   29.70
  -3  -9  -9  239.38   34.70
  -3   9   9  239.78   31.40
   3  -9  -9  168.18   27.70
   3  -9  -9  149.59   26.30
  -3  -9   9  196.28   35.00
   3   9   9  156.48   30.00
  -3  -9   9  181.58   35.00
  -4  -9  -9  107.09   25.30
  -4   9   9  101.19   22.50
   4   9  -9  119.49   27.40
   4  -9  -9   92.99   22.50
   4   9   9   70.99   23.70
   4  -9  -9  123.79   25.40
  -4  -9   9  141.89   35.60
  -5   9   9  -15.00   20.00
  -5  -9  -9  -20.40   21.50
   5   9  -9   15.40   33.20
   5   9   9   13.10   26.30
   5  -9  -9    1.70   16.90
  -5  -9   9  -40.30   34.10
  -5  -9   9   38.90   30.70
  -6  -9  -9   97.89   41.90
   6   9  -9  220.28   42.50
  -6  -9   9  186.78   43.90
   6  -9  -9  114.79   30.20
   6   9   9  272.07   65.29
   7   9  -9  148.39   47.10
  -7  -9  -9  150.78   46.30
   7  -9  -9  145.49   34.40
   7   9   9  231.98   60.89
  -7  -9   9  225.18   53.59
   8  -9   9   60.49   15.50
   8  -9  -9   17.80   38.30
   8   9   9   96.39   48.70
  -8  -9   9   56.89   49.50
   0 -10   9  104.89   19.80
   0  10   9   39.20   16.60
   0 -10   9   11.50   12.20
   0 -10  -9   74.49   25.70
   0 -10  -9   37.40   19.00
   0  10  -9   64.39   13.80
   1 -10   9  270.97   25.80
  -1 -10  -9  270.77   34.50
   1  10  -9  320.47   30.10
   1 -10   9  276.77   21.80
  -1  10   9  268.27   32.70
  -1 -10  -9  267.27   37.00
  -1 -10   9  334.27   34.00
  -1 -10   9  305.07   36.60
   1 -10  -9  328.57   35.40
   1  10   9  356.76   37.50
   1 -10  -9  334.77   37.50
  -2 -10  -9  432.16   45.20
   2  10  -9  419.76   40.80
  -2  10   9  498.05   42.20
  -2 -10   9  454.75   48.70
   2  10   9  470.85   45.30
   2 -10  -9  483.85   44.40
  -2 -10   9  465.85   46.10
   2 -10  -9  459.45   41.90
  -3  10   9  272.87   35.00
   3  10  -9  304.27   37.70
  -3 -10  -9  331.47   44.20
  -3 -10   9  234.78   38.10
  -3 -10   9  328.87   45.60
   3 -10  -9  269.97   35.80
   3 -10  -9  325.67   37.90
   3  10   9  301.97   38.90
  -4 -10  -9  239.68   60.79
   4  10   9  124.09   29.80
   4 -10  -9  100.39   23.50
   4 -10  -9  126.89   27.30
  -4 -10   9  137.09   38.10
  -4 -10   9  240.68   41.40
  -5  10   9  128.69   39.50
  -5 -10  -9  136.59   32.70
   5  10  -9  203.68   36.30
   5 -10  -9  191.08   32.30
  -5 -10   9  205.58   53.39
  -5 -10   9  167.18   47.90
   5  10   9  192.48   37.80
   5 -10  -9  183.58   32.60
  -6 -10  -9   20.50   26.80
   6  10  -9   35.60   33.40
   6  10   9   -4.80   33.60
  -6 -10   9   22.70   33.80
   6 -10  -9    7.90   22.80
  -7 -10  -9  282.67   60.89
   7  10   9  208.58   60.19
   7 -10  -9  193.18   39.90
  -7 -10   9  176.18   52.19
   0 -11  -9  -13.70   17.30
   0 -11   9    1.80   13.30
   0 -11   9   -1.50   11.60
   0  11   9  -15.00   14.10
   0 -11  -9   10.80   15.10
   1 -11   9   79.99   14.00
  -1  11   9   84.59   21.60
  -1 -11  -9   76.39   21.80
   1  11  -9  124.49   21.80
  -1 -11  -9   94.89   24.90
  -1 -11   9  140.39   23.20
   1  11   9  105.99   23.80
   1 -11  -9   80.99   20.00
   1 -11  -9  102.09   23.10
  -1 -11   9  111.09   23.60
   2  11  -9  211.38   26.40
  -2 -11  -9  111.29   26.90
  -2 -11  -9  181.38   30.20
  -2  11   9  169.68   25.70
   2  11   9  280.47   37.60
   2 -11  -9  164.98   26.30
   2 -11  -9  279.47   34.80
  -2 -11   9  288.27   45.70
  -2 -11   9  264.37   36.90
  -3 -11  -9  168.38   32.80
   3  11  -9  235.18   32.50
   3 -11  -9  321.07   40.10
  -3 -11   9  297.07   41.70
  -3 -11   9  296.77   43.40
   3  11   9  242.28   33.30
   3 -11  -9  225.38   30.00
   4  11  -9  169.38   32.90
  -4 -11  -9  118.49   35.50
  -4  11   9  122.49   41.90
  -4 -11   9  124.89   39.50
   4 -11  -9  134.29   29.60
  -4 -11   9  100.59   39.20
  -5 -11  -9  -16.50   28.70
   5  11  -9   19.80   30.10
  -5  11   9  -13.20   24.40
   5 -11  -9   37.50   20.60
   5  11   9    6.60   30.10
   5 -11  -9   -4.70   26.40
  -5 -11   9  -10.70   32.50
  -6 -11  -9  194.58   48.90
   6 -11  -9  217.68   35.20
  -6 -11   9  268.47   53.29
   6  11   9  236.68   49.90
  -7 -11  -9    2.80   44.00
   7  11   9    3.20   47.70
   7 -11  -9   20.70   28.20
  -7 -11   9  -13.60   40.70
   0 -12  -9  106.49   25.70
   0 -12  -9  135.89   24.20
   0 -12   9  133.59   20.30
   0 -12   9  115.59   18.40
   1 -12   9   18.20    9.20
   1 -12   9   30.60   10.50
  -1 -12  -9   13.30   25.30
  -1  12   9   12.30   16.80
  -1 -12  -9   45.30   21.00
   1  12  -9    9.90   13.40
   1  12   9   21.50   19.30
  -1 -12   9   25.90   18.00
   1 -12  -9    4.10   17.30
   1 -12  -9   21.50   22.10
  -1 -12   9   26.40   17.80
  -2 -12  -9  230.98   33.10
   2  12  -9  365.46   37.20
  -2  12   9  364.76   37.70
  -2 -12  -9  351.76   44.70
   2 -12  -9  368.16   40.80
   2  12   9  321.07   42.30
  -2 -12   9  299.97   38.50
   2 -12  -9  393.26   47.80
   3  12  -9    0.50   21.80
  -3 -12  -9   15.40   23.60
   3  12   9  -14.10   20.00
   3 -12  -9   40.00   23.30
  -3 -12   9   -6.90   25.90
   3 -12  -9   -4.40   21.80
  -3 -12   9   21.80   24.30
   4  12  -9  356.56   44.60
  -4  12   9  274.87   36.50
   4 -12  -9  267.47   36.50
   4 -12  -9  300.37   40.50
  -4 -12   9  316.27   49.90
  -4 -12   9  318.17   49.40
  -5 -12  -9   10.10   32.90
   5  12   9   65.59   32.60
   5 -12  -9   -1.00   20.90
  -5 -12   9   24.50   30.30
  -6 -12  -9  172.78   49.99
  -6 -12   9   45.10   40.70
   6 -12  -9   35.60   25.60
   6  12   9    3.20   34.20
  -7 -12  -9  -29.10   43.80
  -7 -12   9   41.80   47.10
   7 -12  -9   83.39   30.60
   7  12   9  -63.89   43.50
   0 -13  -9  205.18   35.40
   0 -13   9  172.28   22.30
   0  13   9   98.49   23.80
   0 -13   9  110.29   19.10
   0 -13  -9  170.28   30.00
  -1  13   9   39.10   19.50
   1 -13   9   28.00    9.50
  -1 -13  -9   34.60   22.20
  -1 -13  -9   10.70   21.20
   1 -13   9   27.50    9.40
  -1 -13   9    6.80   17.20
   1 -13  -9  -10.80   21.20
   1  13   9   33.10   19.50
   1 -13  -9    9.80   18.20
  -1 -13   9   23.30   18.20
  -2 -13  -9  188.78   33.40
  -2 -13  -9  294.77   43.70
   2  13   9  172.08   30.10
   2 -13  -9  161.38   29.60
  -2 -13   9  244.38   36.40
  -2 -13   9  225.08   33.90
  -3 -13  -9  199.58   34.40
  -3  13   9  245.68   34.10
   3  13  -9  229.38   34.40
  -3 -13   9  238.68   37.80
   3 -13  -9  225.58   33.30
   3  13   9  125.59   27.10
   3 -13  -9  193.38   34.80
  -3 -13   9  153.48   35.90
  -4 -13  -9   36.90   31.60
  -4 -13   9    9.70   26.80
   4  13   9   45.90   25.50
   4 -13  -9   -4.20   19.20
  -5 -13  -9  103.99   42.90
  -5 -13   9  102.79   37.80
   5  13   9   50.89   35.30
   5 -13  -9  162.98   32.50
  -6 -13  -9  122.49   51.59
   6 -13  -9   89.59   29.90
  -6 -13   9   40.70   39.10
   6  13   9   82.19   35.90
   0 -14  -9   15.60   21.40
   0 -14   9    3.80   12.70
   0  14   9   36.90   21.30
   0 -14   9   13.10   14.30
   0 -14  -9   82.39   29.00
  -1 -14  -9   39.20   28.60
   1 -14   9   62.29   11.70
   1 -14   9   55.49   11.10
  -1  14   9  124.39   26.80
  -1 -14  -9   51.79   25.60
  -1 -14   9   77.89   20.10
  -1 -14   9   43.30   20.70
   1 -14  -9   85.69   25.60
   1  14   9   35.80   22.50
   1 -14  -9   48.90   25.90
   2  14  -9   72.69   29.80
  -2 -14  -9   55.79   25.90
  -2  14   9   56.09   25.60
   2 -14  -9   55.29   24.20
   2 -14  -9   37.40   27.20
  -2 -14   9   64.49   23.50
  -2 -14   9   56.89   26.10
   2  14   9   -1.60   22.00
  -3 -14   9   36.70   35.40
   3 -14  -9   56.49   22.80
  -3 -14   9   52.89   27.90
   3  14   9   47.20   27.70
  -4 -14  -9   78.39   34.60
   4 -14  -9  114.59   28.30
  -4 -14   9  155.48   37.10
   4  14   9   18.40   28.40
  -5 -14  -9   33.60   49.40
   5  14   9   -1.10   37.00
   5 -14  -9   35.00   24.60
  -5 -14   9   83.69   42.60
  -6 -14  -9    9.40   49.70
   6 -14  -9   57.09   28.00
   6  14   9  -25.60   42.80
  -6 -14   9   19.80   39.50
   0 -15   9    9.00   12.40
   0  15   9    4.60   21.10
   0 -15   9    8.60   14.50
   0 -15  -9    2.10   20.20
  -1 -15  -9  144.69   31.40
   1 -15   9  191.38   20.30
   1 -15  -9  230.98   33.90
  -1 -15   9  172.88   26.50
  -1 -15   9  174.28   28.60
  -2 -15  -9   52.89   27.20
  -2 -15   9   50.89   28.20
  -2 -15   9   84.29   23.60
   2 -15  -9   50.29   24.70
   2  15   9   86.09   28.40
   3 -15  -9   68.89   25.10
  -3 -15   9   16.00   24.30
   3  15   9   37.70   29.00
  -4 -15  -9   -9.10   32.00
   4 -15  -9   -3.00   22.20
  -4 -15   9   13.60   27.20
   4  15   9   52.49   35.70
  -5 -15  -9   20.70   43.10
  -5 -15   9   59.29   40.40
   5 -15  -9   35.10   24.50
   0 -16   9  211.68   25.70
   0 -16  -9  252.27   39.60
   0 -16   9  253.87   27.90
  -1 -16  -9   -2.70   24.20
[truncated: 203,862 more chars]
